# Supplementary material for: Diazazethrene bisimide: a strongly electron-accepting π-system synthesized via the incorporation of both imide substituents and imine-type nitrogen atoms into zethrene
Source: Chem Sci. 2022 Dec 6;14(3):635–42. doi: 10.1039/d2sc05992d (PMC9847653; doi:10.1039/d2sc05992d)
Supplement: SC-014-D2SC05992D-s002 [file SC-014-D2SC05992D-s002.cif]

# Electronic Supplementary Material (ESI) for Chemical Science.
# This journal is © The Royal Society of Chemistry 2022

####################################################################### 
# 
# This file contains crystal structure data downloaded from the 
# Cambridge Structural Database (CSD) hosted by the Cambridge 
# Crystallographic Data Centre (CCDC).
# 
# Full information about CCDC data access policies and citation 
# guidelines are available at http://www.ccdc.cam.ac.uk/access/V1 
# 
# Audit and citation data items may have been added by the CCDC. 
# Please retain this information to preserve the provenance of 
# this file and to allow appropriate attribution of the data. 
# 
#######################################################################

data_3pentZ_c
_database_code_depnum_ccdc_archive 'CCDC 2211112'
loop_
_audit_author_name
_audit_author_address
'Norihito Fukui'
;Nagoya University
Japan
;
_audit_update_record             
;
2022-10-05 deposited with the CCDC.	2022-12-06 downloaded from the CCDC.
;

_audit_creation_method           SHELXL-2018/3
_shelx_SHELXL_version_number     2018/3
_chemical_name_systematic        ?
_chemical_name_common            ?
_chemical_melting_point          ?
_chemical_formula_moiety         ?
_chemical_formula_sum            'C18 H15 N2 O2'
_chemical_formula_weight         291.32

loop_
_atom_type_symbol
_atom_type_description
_atom_type_scat_dispersion_real
_atom_type_scat_dispersion_imag
_atom_type_scat_source
C C 0.0033 0.0016 'International Tables Vol C Tables 4.2.6.8 and 6.1.1.4'
H H 0.0000 0.0000 'International Tables Vol C Tables 4.2.6.8 and 6.1.1.4'
N N 0.0061 0.0033 'International Tables Vol C Tables 4.2.6.8 and 6.1.1.4'
O O 0.0106 0.0060 'International Tables Vol C Tables 4.2.6.8 and 6.1.1.4'

_space_group_crystal_system      monoclinic
_space_group_IT_number           15
_space_group_name_H-M_alt        'C 2/c'
_space_group_name_Hall           '-C 2yc'

_shelx_space_group_comment       
;
The symmetry employed for this shelxl refinement is uniquely defined
by the following loop, which should always be used as a source of
symmetry information in preference to the above space-group names.
They are only intended as comments.
;

loop_
_space_group_symop_operation_xyz
'x, y, z'
'-x, y, -z+1/2'
'x+1/2, y+1/2, z'
'-x+1/2, y+1/2, -z+1/2'
'-x, -y, -z'
'x, -y, z-1/2'
'-x+1/2, -y+1/2, -z'
'x+1/2, -y+1/2, z-1/2'

_cell_length_a                   20.1187(9)
_cell_length_b                   16.7884(9)
_cell_length_c                   8.3834(3)
_cell_angle_alpha                90
_cell_angle_beta                 102.468(4)
_cell_angle_gamma                90
_cell_volume                     2764.8(2)
_cell_formula_units_Z            8
_cell_measurement_temperature    93(2)
_cell_measurement_reflns_used    3107
_cell_measurement_theta_min      2.4870
_cell_measurement_theta_max      27.9740

_exptl_crystal_description       rod
_exptl_crystal_colour            green
_exptl_crystal_density_meas      ?
_exptl_crystal_density_method    ?
_exptl_crystal_density_diffrn    1.400
_exptl_crystal_F_000             1224
_exptl_transmission_factor_min   ?
_exptl_transmission_factor_max   ?
_exptl_crystal_size_max          0.514
_exptl_crystal_size_mid          0.064
_exptl_crystal_size_min          0.053
_exptl_absorpt_coefficient_mu    0.093
_shelx_estimated_absorpt_T_min   ?
_shelx_estimated_absorpt_T_max   ?
_exptl_absorpt_correction_type   multi-scan
_exptl_absorpt_correction_T_min  0.63838
_exptl_absorpt_correction_T_max  1.00000
_exptl_absorpt_process_details   
;
CrysAlisPro 1.171.38.41 (Rigaku Oxford Diffraction, 2015)
Empirical absorption correction using spherical harmonics,
 implemented in SCALE3 ABSPACK scaling algorithm.
;
_exptl_absorpt_special_details   ?
_diffrn_ambient_temperature      93(2)
_diffrn_radiation_wavelength     0.71073
_diffrn_radiation_type           MoK\a
_diffrn_source                   'fine-focus sealed X-ray tube'
_diffrn_measurement_device_type  
'dtrek-CrysAlisPro-abstract goniometer imported rigaku-d*trek images'
_diffrn_measurement_method       ?
_diffrn_detector_area_resol_mean ?
_diffrn_reflns_number            9999
_diffrn_reflns_av_unetI/netI     0.0349
_diffrn_reflns_av_R_equivalents  0.0350
_diffrn_reflns_limit_h_min       -24
_diffrn_reflns_limit_h_max       21
_diffrn_reflns_limit_k_min       -19
_diffrn_reflns_limit_k_max       20
_diffrn_reflns_limit_l_min       -10
_diffrn_reflns_limit_l_max       10
_diffrn_reflns_theta_min         2.073
_diffrn_reflns_theta_max         25.999
_diffrn_reflns_theta_full        25.242
_diffrn_measured_fraction_theta_max 1.000
_diffrn_measured_fraction_theta_full 1.000
_diffrn_reflns_Laue_measured_fraction_max 1.000
_diffrn_reflns_Laue_measured_fraction_full 1.000
_diffrn_reflns_point_group_measured_fraction_max 1.000
_diffrn_reflns_point_group_measured_fraction_full 1.000
_reflns_number_total             2732
_reflns_number_gt                1700
_reflns_threshold_expression     'I > 2\s(I)'
_reflns_Friedel_coverage         0.000
_reflns_Friedel_fraction_max     .
_reflns_Friedel_fraction_full    .

_reflns_special_details          
;
 Reflections were merged by SHELXL according to the crystal
 class for the calculation of statistics and refinement.
 
 _reflns_Friedel_fraction is defined as the number of unique
 Friedel pairs measured divided by the number that would be
 possible theoretically, ignoring centric projections and
 systematic absences.
;

_computing_data_collection       ?
_computing_cell_refinement       ?
_computing_data_reduction        ?
_computing_structure_solution    'SHELXT 2018/2 (Sheldrick, 2018)'
_computing_structure_refinement  'SHELXL-2018/3 (Sheldrick, 2018)'
_computing_molecular_graphics    ?
_computing_publication_material  ?
_refine_special_details          ?
_refine_ls_structure_factor_coef Fsqd
_refine_ls_matrix_type           full
_refine_ls_weighting_scheme      calc
_refine_ls_weighting_details     
'w=1/[\s^2^(Fo^2^)+(0.0769P)^2^+0.6717P] where P=(Fo^2^+2Fc^2^)/3'
_atom_sites_solution_primary     ?
_atom_sites_solution_secondary   ?
_atom_sites_solution_hydrogens   geom
_refine_ls_hydrogen_treatment    constr
_refine_ls_extinction_method     none
_refine_ls_extinction_coef       .
_refine_ls_number_reflns         2732
_refine_ls_number_parameters     398
_refine_ls_number_restraints     1002
_refine_ls_R_factor_all          0.0972
_refine_ls_R_factor_gt           0.0541
_refine_ls_wR_factor_ref         0.1605
_refine_ls_wR_factor_gt          0.1329
_refine_ls_goodness_of_fit_ref   1.052
_refine_ls_restrained_S_all      0.911
_refine_ls_shift/su_max          0.000
_refine_ls_shift/su_mean         0.000

loop_
_atom_site_label
_atom_site_type_symbol
_atom_site_fract_x
_atom_site_fract_y
_atom_site_fract_z
_atom_site_U_iso_or_equiv
_atom_site_adp_type
_atom_site_occupancy
_atom_site_site_symmetry_order
_atom_site_calc_flag
_atom_site_refinement_flags_posn
_atom_site_refinement_flags_adp
_atom_site_refinement_flags_occupancy
_atom_site_disorder_assembly
_atom_site_disorder_group
C1 C 0.3067(12) 0.5087(11) 0.710(3) 0.044(5) Uani 0.416(7) 1 d . U P A 2
C2 C 0.3135(4) 0.4083(5) 0.7194(9) 0.0442(16) Uani 0.584(7) 1 d . U P A 1
H1 H 0.287077 0.370002 0.761834 0.053 Uiso 0.584(7) 1 calc R U P A 1
C3 C 0.3690(3) 0.3835(4) 0.6601(7) 0.0501(15) Uani 0.584(7) 1 d . U P A 1
H2 H 0.379432 0.328419 0.657419 0.060 Uiso 0.584(7) 1 calc R U P A 1
C4 C 0.4096(3) 0.4394(6) 0.6045(8) 0.044(2) Uani 0.584(7) 1 d . U P A 1
C5 C 0.4366(3) 0.5771(6) 0.5614(6) 0.0445(14) Uani 0.584(7) 1 d . U P A 1
C6 C 0.4227(3) 0.6561(6) 0.5655(8) 0.050(2) Uani 0.584(7) 1 d . U P A 1
H3 H 0.452961 0.694201 0.536414 0.060 Uiso 0.584(7) 1 calc R U P A 1
C7 C 0.3627(5) 0.6813(5) 0.6135(10) 0.0511(17) Uani 0.584(7) 1 d . U P A 1
H4 H 0.351353 0.736268 0.611570 0.061 Uiso 0.584(7) 1 calc R U P A 1
C8 C 0.3195(12) 0.6515(9) 0.675(3) 0.039(3) Uani 0.416(7) 1 d . U P A 2
C9 C 0.3365(6) 0.5443(5) 0.6647(12) 0.035(2) Uani 0.584(7) 1 d . U P A 1
C10 C 0.3952(4) 0.5205(6) 0.6118(7) 0.0388(15) Uani 0.584(7) 1 d . U P A 1
C11 C 0.2574(11) 0.6514(15) 0.716(3) 0.055(5) Uani 0.584(7) 1 d . U P A 1
C12 C 0.2415(11) 0.5117(15) 0.777(2) 0.055(4) Uani 0.584(7) 1 d . U P A 1
C13 C 0.5197(5) 0.5365(9) 0.4816(15) 0.031(3) Uani 0.416(7) 1 d . U P A 2
C14 C 0.1527(9) 0.6094(11) 0.811(2) 0.058(4) Uani 0.584(7) 1 d . U P A 1
H5 H 0.133552 0.557011 0.835942 0.069 Uiso 0.584(7) 1 calc R U P A 1
C15 C 0.1009(2) 0.6511(3) 0.6666(5) 0.0474(12) Uani 0.584(7) 1 d . U P A 1
H6 H 0.058542 0.665881 0.701131 0.057 Uiso 0.584(7) 1 calc R U P A 1
H7 H 0.121265 0.699671 0.630213 0.057 Uiso 0.584(7) 1 calc R U P A 1
C16 C 0.0867(7) 0.5905(14) 0.5324(16) 0.123(6) Uani 0.584(7) 1 d . U P A 1
H8 H 0.054606 0.612768 0.438103 0.184 Uiso 0.584(7) 1 calc R U P A 1
H9 H 0.129228 0.576383 0.500363 0.184 Uiso 0.584(7) 1 calc R U P A 1
H10 H 0.066875 0.542793 0.570862 0.184 Uiso 0.584(7) 1 calc R U P A 1
C17 C 0.1545(13) 0.6399(13) 0.971(3) 0.083(5) Uani 0.416(7) 1 d . U P A 2
H11 H 0.191934 0.678877 1.003432 0.100 Uiso 0.416(7) 1 calc R U P A 2
H12 H 0.169587 0.589877 1.030701 0.100 Uiso 0.416(7) 1 calc R U P A 2
N1 N 0.5343(2) 0.5949(3) 0.4531(4) 0.0540(15) Uani 0.584(7) 1 d . U P A 1
N2 N 0.2180(7) 0.5961(11) 0.7638(15) 0.049(4) Uani 0.584(7) 1 d . U P A 1
O1 O 0.2075(7) 0.4658(6) 0.8329(11) 0.052(2) Uani 0.584(7) 1 d . U P A 1
N3 N 0.4968(2) 0.6101(3) 0.5082(5) 0.0314(13) Uani 0.416(7) 1 d . U P A 2
C22 C 0.4233(5) 0.4803(6) 0.5853(10) 0.036(2) Uani 0.416(7) 1 d . U P A 2
C23 C 0.4176(4) 0.6987(5) 0.5825(11) 0.045(2) Uani 0.416(7) 1 d . U P A 2
H13 H 0.443757 0.742902 0.561045 0.054 Uiso 0.416(7) 1 calc R U P A 2
C19 C 0.4414(6) 0.6216(7) 0.5623(13) 0.039(3) Uani 0.416(7) 1 d . U P A 2
C20 C 0.4015(6) 0.5574(6) 0.6027(11) 0.032(2) Uani 0.416(7) 1 d . U P A 2
C21 C 0.3424(9) 0.5734(7) 0.6618(17) 0.030(3) Uani 0.416(7) 1 d . U P A 2
C26 C 0.3268(7) 0.4314(8) 0.6891(14) 0.048(3) Uani 0.416(7) 1 d . U P A 2
H14 H 0.300951 0.388163 0.716772 0.057 Uiso 0.416(7) 1 calc R U P A 2
C27 C 0.2957(7) 0.4880(8) 0.718(2) 0.038(2) Uani 0.584(7) 1 d . U P A 1
C24 C 0.3560(7) 0.7131(5) 0.6336(15) 0.047(2) Uani 0.416(7) 1 d . U P A 2
H15 H 0.340203 0.766173 0.638931 0.057 Uiso 0.416(7) 1 calc R U P A 2
C28 C 0.3858(5) 0.4161(7) 0.6270(13) 0.041(3) Uani 0.416(7) 1 d . U P A 2
H16 H 0.399772 0.362943 0.613792 0.049 Uiso 0.416(7) 1 calc R U P A 2
C25 C 0.3205(8) 0.6254(7) 0.6634(18) 0.040(3) Uani 0.584(7) 1 d . U P A 1
O3 O 0.2331(14) 0.7332(18) 0.723(3) 0.084(8) Uani 0.416(7) 1 d . U P A 2
N4 N 0.2160(10) 0.5966(16) 0.760(2) 0.052(6) Uani 0.416(7) 1 d . U P A 2
C29 C 0.2341(13) 0.5231(19) 0.770(3) 0.040(4) Uani 0.416(7) 1 d . U P A 2
C30 C 0.2534(11) 0.666(2) 0.717(3) 0.037(4) Uani 0.416(7) 1 d . U P A 2
O4 O 0.2019(11) 0.4678(12) 0.822(2) 0.096(7) Uani 0.416(7) 1 d . U P A 2
C31 C 0.4965(4) 0.5423(8) 0.4986(11) 0.042(2) Uani 0.584(7) 1 d . U P A 1
O5 O 0.2395(9) 0.7237(12) 0.7143(19) 0.056(2) Uani 0.584(7) 1 d . U P A 1
C33 C 0.0910(4) 0.5907(10) 0.6864(10) 0.111(4) Uani 0.416(7) 1 d . U P A 2
H17 H 0.050177 0.617943 0.707752 0.133 Uiso 0.416(7) 1 calc R U P A 2
H18 H 0.087806 0.534400 0.718797 0.133 Uiso 0.416(7) 1 calc R U P A 2
C34 C 0.0838(12) 0.5911(18) 0.491(2) 0.099(5) Uani 0.416(7) 1 d . U P A 2
H19 H 0.040871 0.565401 0.438192 0.148 Uiso 0.416(7) 1 calc R U P A 2
H20 H 0.084017 0.646149 0.452154 0.148 Uiso 0.416(7) 1 calc R U P A 2
H21 H 0.121961 0.561905 0.463292 0.148 Uiso 0.416(7) 1 calc R U P A 2
C35 C 0.1476(10) 0.6236(15) 0.796(3) 0.044(3) Uani 0.416(7) 1 d . U P A 2
H22 H 0.145801 0.679367 0.753533 0.053 Uiso 0.416(7) 1 calc R U P A 2
C36 C 0.1622(8) 0.6632(9) 0.9629(19) 0.084(4) Uani 0.584(7) 1 d . U P A 1
H23 H 0.172947 0.718293 0.934700 0.101 Uiso 0.584(7) 1 calc R U P A 1
H24 H 0.200108 0.643253 1.049330 0.101 Uiso 0.584(7) 1 calc R U P A 1
C38 C 0.0949(6) 0.6616(9) 1.0232(12) 0.077(4) Uani 0.584(7) 1 d . U P A 1
H25 H 0.099286 0.695462 1.120161 0.116 Uiso 0.584(7) 1 calc R U P A 1
H26 H 0.057820 0.681594 0.936726 0.116 Uiso 0.584(7) 1 calc R U P A 1
H27 H 0.084869 0.606866 1.050880 0.116 Uiso 0.584(7) 1 calc R U P A 1
C37 C 0.0923(9) 0.6717(13) 1.035(2) 0.097(6) Uani 0.416(7) 1 d . U P A 2
H28 H 0.105304 0.679399 1.153281 0.145 Uiso 0.416(7) 1 calc R U P A 2
H29 H 0.077412 0.722644 0.981767 0.145 Uiso 0.416(7) 1 calc R U P A 2
H30 H 0.054934 0.633122 1.009196 0.145 Uiso 0.416(7) 1 calc R U P A 2

loop_
_atom_site_aniso_label
_atom_site_aniso_U_11
_atom_site_aniso_U_22
_atom_site_aniso_U_33
_atom_site_aniso_U_23
_atom_site_aniso_U_13
_atom_site_aniso_U_12
C1 0.044(8) 0.041(10) 0.039(5) -0.001(6) -0.011(5) -0.008(5)
C2 0.047(4) 0.048(4) 0.033(3) -0.002(3) -0.002(2) 0.003(3)
C3 0.047(3) 0.057(4) 0.040(3) -0.007(3) -0.004(2) 0.009(3)
C4 0.030(5) 0.062(8) 0.034(4) -0.015(5) -0.007(3) 0.011(4)
C5 0.037(3) 0.065(4) 0.0274(19) 0.006(3) -0.0030(17) -0.012(3)
C6 0.049(4) 0.057(7) 0.043(3) 0.004(5) 0.006(3) -0.011(5)
C7 0.054(4) 0.055(5) 0.041(3) 0.001(3) 0.001(2) -0.001(4)
C8 0.037(4) 0.039(8) 0.035(4) -0.007(6) -0.005(3) 0.003(6)
C9 0.037(4) 0.030(5) 0.031(2) -0.002(4) -0.006(2) -0.008(4)
C10 0.037(3) 0.051(5) 0.0232(19) 0.002(3) -0.0042(18) 0.000(4)
C11 0.062(7) 0.053(9) 0.044(5) 0.004(4) -0.004(4) 0.011(4)
C12 0.056(8) 0.049(5) 0.049(5) -0.010(4) -0.015(4) 0.011(5)
C13 0.024(5) 0.033(6) 0.031(4) 0.004(3) -0.004(4) -0.011(5)
C14 0.051(5) 0.068(7) 0.052(5) -0.006(5) 0.007(3) 0.016(4)
C15 0.035(2) 0.069(3) 0.036(2) 0.003(2) 0.0023(15) -0.0032(19)
C16 0.043(4) 0.263(13) 0.050(9) -0.080(8) -0.017(4) 0.041(5)
C17 0.055(6) 0.147(12) 0.041(5) 0.018(6) -0.003(4) -0.007(7)
N1 0.060(3) 0.055(3) 0.0368(19) 0.0052(17) -0.0131(19) -0.009(2)
N2 0.044(6) 0.061(8) 0.047(5) -0.005(5) 0.021(4) -0.001(5)
O1 0.058(4) 0.047(4) 0.045(3) 0.000(3) -0.001(3) -0.002(4)
N3 0.025(3) 0.039(3) 0.032(2) -0.0049(17) 0.0104(18) 0.0026(19)
C22 0.045(5) 0.025(5) 0.032(3) 0.001(3) -0.007(3) -0.017(4)
C23 0.040(3) 0.029(4) 0.063(4) -0.005(4) 0.003(3) 0.002(4)
C19 0.050(6) 0.025(6) 0.038(3) 0.000(5) -0.003(4) -0.016(5)
C20 0.040(4) 0.021(4) 0.032(3) 0.009(3) -0.002(3) -0.010(4)
C21 0.040(4) 0.016(7) 0.031(3) -0.006(5) -0.002(2) -0.011(5)
C26 0.047(5) 0.053(6) 0.037(4) 0.017(3) -0.005(3) -0.015(4)
C27 0.032(4) 0.043(6) 0.034(3) -0.010(4) -0.002(2) -0.001(4)
C24 0.045(4) 0.040(5) 0.054(4) -0.008(4) 0.007(3) 0.002(4)
C28 0.046(8) 0.031(6) 0.039(5) 0.007(4) -0.004(5) -0.008(5)
C25 0.042(3) 0.041(7) 0.035(3) -0.008(5) 0.004(2) -0.007(5)
O3 0.081(10) 0.075(11) 0.089(9) -0.006(6) 0.004(6) 0.012(5)
N4 0.045(8) 0.050(10) 0.049(7) 0.000(7) -0.016(6) 0.006(7)
C29 0.026(4) 0.064(12) 0.028(5) 0.003(5) 0.003(4) 0.007(6)
C30 0.029(6) 0.044(10) 0.035(5) -0.007(6) 0.001(4) -0.010(7)
O4 0.078(9) 0.100(11) 0.110(11) 0.013(8) 0.024(8) -0.008(8)
C31 0.035(4) 0.060(5) 0.026(2) 0.008(2) -0.006(3) -0.003(4)
O5 0.054(3) 0.045(4) 0.066(4) 0.005(4) 0.009(3) -0.004(4)
C33 0.053(4) 0.208(11) 0.066(5) -0.011(7) 0.000(3) 0.029(6)
C34 0.084(8) 0.192(14) 0.017(6) -0.024(7) 0.004(5) 0.022(7)
C35 0.032(6) 0.049(6) 0.054(6) -0.003(5) 0.015(5) -0.004(5)
C36 0.051(5) 0.147(8) 0.052(6) -0.030(6) 0.006(3) 0.023(6)
C38 0.075(6) 0.128(7) 0.030(3) 0.000(4) 0.014(3) 0.047(5)
C37 0.094(10) 0.116(9) 0.094(10) -0.048(7) 0.052(7) -0.027(8)

_geom_special_details            
;
 All esds (except the esd in the dihedral angle between two l.s. planes)
 are estimated using the full covariance matrix.  The cell esds are taken
 into account individually in the estimation of esds in distances, angles
 and torsion angles; correlations between esds in cell parameters are only
 used when they are defined by crystal symmetry.  An approximate (isotropic)
 treatment of cell esds is used for estimating esds involving l.s. planes.
;

loop_
_geom_bond_atom_site_label_1
_geom_bond_atom_site_label_2
_geom_bond_distance
_geom_bond_site_symmetry_2
_geom_bond_publ_flag
C1 C26 1.38(3) . ?
C1 C21 1.407(16) . ?
C1 C29 1.66(4) . ?
C2 C3 1.381(12) . ?
C2 C27 1.386(17) . ?
C3 C4 1.389(9) . ?
C4 C10 1.396(10) . ?
C4 N1 1.440(9) 5_666 ?
C5 C6 1.357(9) . ?
C5 C10 1.388(8) . ?
C5 C31 1.532(12) . ?
C6 C7 1.417(11) . ?
C7 C25 1.39(2) . ?
C8 C24 1.36(3) . ?
C8 C21 1.401(14) . ?
C8 C30 1.47(4) . ?
C9 C27 1.388(12) . ?
C9 C25 1.399(10) . ?
C9 C10 1.406(14) . ?
C11 O5 1.26(3) . ?
C11 N2 1.34(3) . ?
C11 C25 1.49(3) . ?
C12 O1 1.19(2) . ?
C12 C27 1.35(3) . ?
C12 N2 1.49(3) . ?
C13 N3 1.353(17) . ?
C13 C22 1.410(16) 5_666 ?
C13 C13 1.53(3) 5_666 ?
C14 N2 1.47(2) . ?
C14 C36 1.54(2) . ?
C14 C15 1.580(19) . ?
C15 C16 1.497(18) . ?
C17 C35 1.47(3) . ?
C17 C37 1.56(3) . ?
N1 C31 1.276(12) . ?
N3 C19 1.306(13) . ?
C22 C20 1.384(12) . ?
C22 C28 1.403(11) . ?
C23 C19 1.403(10) . ?
C23 C24 1.416(17) . ?
C19 C20 1.428(12) . ?
C20 C21 1.41(2) . ?
C26 C28 1.419(18) . ?
O3 C30 1.20(5) . ?
N4 C29 1.28(4) . ?
N4 C30 1.48(4) . ?
N4 C35 1.54(3) . ?
C29 O4 1.27(3) . ?
C31 C31 1.43(3) 5_666 ?
C33 C35 1.41(2) . ?
C33 C34 1.614(19) . ?
C36 C38 1.54(2) . ?

loop_
_geom_angle_atom_site_label_1
_geom_angle_atom_site_label_2
_geom_angle_atom_site_label_3
_geom_angle
_geom_angle_site_symmetry_1
_geom_angle_site_symmetry_3
_geom_angle_publ_flag
C26 C1 C21 120.6(18) . . ?
C26 C1 C29 118.3(17) . . ?
C21 C1 C29 120.7(19) . . ?
C3 C2 C27 121.0(7) . . ?
C2 C3 C4 119.8(7) . . ?
C3 C4 C10 120.2(7) . . ?
C3 C4 N1 113.7(8) . 5_666 ?
C10 C4 N1 126.1(8) . 5_666 ?
C6 C5 C10 121.4(6) . . ?
C6 C5 C31 124.3(8) . . ?
C10 C5 C31 114.3(7) . . ?
C5 C6 C7 119.4(6) . . ?
C25 C7 C6 119.9(7) . . ?
C24 C8 C21 119(2) . . ?
C24 C8 C30 119.9(16) . . ?
C21 C8 C30 121(2) . . ?
C27 C9 C25 120.9(13) . . ?
C27 C9 C10 120.2(10) . . ?
C25 C9 C10 118.8(10) . . ?
C5 C10 C4 120.7(7) . . ?
C5 C10 C9 120.1(7) . . ?
C4 C10 C9 119.1(6) . . ?
O5 C11 N2 119(2) . . ?
O5 C11 C25 122(2) . . ?
N2 C11 C25 118.8(19) . . ?
O1 C12 C27 122(2) . . ?
O1 C12 N2 116.5(18) . . ?
C27 C12 N2 121.2(17) . . ?
N2 C14 C36 110.7(14) . . ?
N2 C14 C15 109.8(13) . . ?
C36 C14 C15 108.6(13) . . ?
C16 C15 C14 105.3(10) . . ?
C35 C17 C37 119.7(19) . . ?
C31 N1 C4 112.6(9) . 5_666 ?
C11 N2 C14 127(2) . . ?
C11 N2 C12 119.0(16) . . ?
C14 N2 C12 114.2(16) . . ?
C19 N3 C13 122.5(9) . . ?
C20 C22 C28 119.4(11) . . ?
C19 C23 C24 122.6(10) . . ?
N3 C19 C23 121.1(11) . . ?
N3 C19 C20 122.5(9) . . ?
C23 C19 C20 116.3(11) . . ?
C22 C20 C21 121.8(8) . . ?
C22 C20 C19 118.2(10) . . ?
C21 C20 C19 120.0(9) . . ?
C8 C21 C1 120(2) . . ?
C8 C21 C20 121.5(16) . . ?
C1 C21 C20 118.3(14) . . ?
C1 C26 C28 120.4(11) . . ?
C12 C27 C2 120.5(14) . . ?
C12 C27 C9 119.9(15) . . ?
C2 C27 C9 119.4(12) . . ?
C8 C24 C23 120.2(10) . . ?
C22 C28 C26 119.4(11) . . ?
C7 C25 C9 120.3(13) . . ?
C7 C25 C11 120.3(12) . . ?
C9 C25 C11 119.4(14) . . ?
C29 N4 C30 129(2) . . ?
C29 N4 C35 122(2) . . ?
C30 N4 C35 110(2) . . ?
O4 C29 N4 125(2) . . ?
O4 C29 C1 123(3) . . ?
N4 C29 C1 112.1(19) . . ?
O3 C30 C8 120(2) . . ?
O3 C30 N4 123(3) . . ?
C8 C30 N4 117(3) . . ?
N1 C31 C31 129.1(11) . 5_666 ?
N1 C31 C5 113.8(11) . . ?
C31 C31 C5 117.1(10) 5_666 . ?
C35 C33 C34 123.0(16) . . ?
C33 C35 C17 127.8(17) . . ?
C33 C35 N4 112.7(18) . . ?
C17 C35 N4 110.8(19) . . ?
C14 C36 C38 107.4(13) . . ?

loop_
_geom_torsion_atom_site_label_1
_geom_torsion_atom_site_label_2
_geom_torsion_atom_site_label_3
_geom_torsion_atom_site_label_4
_geom_torsion
_geom_torsion_site_symmetry_1
_geom_torsion_site_symmetry_2
_geom_torsion_site_symmetry_3
_geom_torsion_site_symmetry_4
_geom_torsion_publ_flag
C27 C2 C3 C4 2.8(12) . . . . ?
C2 C3 C4 C10 1.4(9) . . . . ?
C2 C3 C4 N1 179.8(5) . . . 5_666 ?
C10 C5 C6 C7 -3.6(9) . . . . ?
C31 C5 C6 C7 174.8(6) . . . . ?
C5 C6 C7 C25 3.1(12) . . . . ?
C6 C5 C10 C4 179.0(5) . . . . ?
C31 C5 C10 C4 0.4(8) . . . . ?
C6 C5 C10 C9 1.7(9) . . . . ?
C31 C5 C10 C9 -176.9(6) . . . . ?
C3 C4 C10 C5 178.0(6) . . . . ?
N1 C4 C10 C5 -0.1(8) 5_666 . . . ?
C3 C4 C10 C9 -4.7(9) . . . . ?
N1 C4 C10 C9 177.2(6) 5_666 . . . ?
C27 C9 C10 C5 -178.9(10) . . . . ?
C25 C9 C10 C5 0.8(12) . . . . ?
C27 C9 C10 C4 3.7(13) . . . . ?
C25 C9 C10 C4 -176.6(9) . . . . ?
N2 C14 C15 C16 66.8(16) . . . . ?
C36 C14 C15 C16 -172.1(12) . . . . ?
O5 C11 N2 C14 3(3) . . . . ?
C25 C11 N2 C14 -176.7(15) . . . . ?
O5 C11 N2 C12 -175.4(17) . . . . ?
C25 C11 N2 C12 5(3) . . . . ?
C36 C14 N2 C11 -63(2) . . . . ?
C15 C14 N2 C11 57(2) . . . . ?
C36 C14 N2 C12 115.6(16) . . . . ?
C15 C14 N2 C12 -124.5(14) . . . . ?
O1 C12 N2 C11 174.2(17) . . . . ?
C27 C12 N2 C11 -11(3) . . . . ?
O1 C12 N2 C14 -4(2) . . . . ?
C27 C12 N2 C14 171.0(16) . . . . ?
C22 C13 N3 C19 176.1(9) 5_666 . . . ?
C13 C13 N3 C19 -1.1(17) 5_666 . . . ?
C13 N3 C19 C23 -177.4(10) . . . . ?
C13 N3 C19 C20 2.0(13) . . . . ?
C24 C23 C19 N3 177.0(8) . . . . ?
C24 C23 C19 C20 -2.5(16) . . . . ?
C28 C22 C20 C21 0.2(15) . . . . ?
C13 C22 C20 C21 176.7(10) 5_666 . . . ?
C28 C22 C20 C19 178.8(9) . . . . ?
C13 C22 C20 C19 -4.7(13) 5_666 . . . ?
N3 C19 C20 C22 0.8(13) . . . . ?
C23 C19 C20 C22 -179.7(9) . . . . ?
N3 C19 C20 C21 179.5(9) . . . . ?
C23 C19 C20 C21 -1.0(15) . . . . ?
C24 C8 C21 C1 177.7(17) . . . . ?
C30 C8 C21 C1 -8(3) . . . . ?
C24 C8 C21 C20 -2(2) . . . . ?
C30 C8 C21 C20 172.2(16) . . . . ?
C26 C1 C21 C8 176.6(17) . . . . ?
C29 C1 C21 C8 4(3) . . . . ?
C26 C1 C21 C20 -4(3) . . . . ?
C29 C1 C21 C20 -176.3(15) . . . . ?
C22 C20 C21 C8 -178.2(13) . . . . ?
C19 C20 C21 C8 3.2(19) . . . . ?
C22 C20 C21 C1 2.4(19) . . . . ?
C19 C20 C21 C1 -176.2(14) . . . . ?
C21 C1 C26 C28 3(3) . . . . ?
C29 C1 C26 C28 175.6(15) . . . . ?
O1 C12 C27 C2 0(3) . . . . ?
N2 C12 C27 C2 -174.6(13) . . . . ?
O1 C12 C27 C9 -175.6(15) . . . . ?
N2 C12 C27 C9 10(2) . . . . ?
C3 C2 C27 C12 -179.5(13) . . . . ?
C3 C2 C27 C9 -3.7(17) . . . . ?
C25 C9 C27 C12 -3(2) . . . . ?
C10 C9 C27 C12 176.2(13) . . . . ?
C25 C9 C27 C2 -179.3(11) . . . . ?
C10 C9 C27 C2 0.4(18) . . . . ?
C21 C8 C24 C23 -2(2) . . . . ?
C30 C8 C24 C23 -175.8(16) . . . . ?
C19 C23 C24 C8 4.1(18) . . . . ?
C20 C22 C28 C26 -1.2(17) . . . . ?
C13 C22 C28 C26 -177.8(9) 5_666 . . . ?
C1 C26 C28 C22 -0.5(19) . . . . ?
C6 C7 C25 C9 -0.7(16) . . . . ?
C6 C7 C25 C11 179.5(12) . . . . ?
C27 C9 C25 C7 178.5(12) . . . . ?
C10 C9 C25 C7 -1.2(16) . . . . ?
C27 C9 C25 C11 -2(2) . . . . ?
C10 C9 C25 C11 178.6(12) . . . . ?
O5 C11 C25 C7 1(3) . . . . ?
N2 C11 C25 C7 -179.6(15) . . . . ?
O5 C11 C25 C9 -178.8(17) . . . . ?
N2 C11 C25 C9 1(2) . . . . ?
C30 N4 C29 O4 173(2) . . . . ?
C35 N4 C29 O4 -6(3) . . . . ?
C30 N4 C29 C1 -5(3) . . . . ?
C35 N4 C29 C1 175.1(18) . . . . ?
C26 C1 C29 O4 11(3) . . . . ?
C21 C1 C29 O4 -176(2) . . . . ?
C26 C1 C29 N4 -170.0(19) . . . . ?
C21 C1 C29 N4 3(3) . . . . ?
C24 C8 C30 O3 -4(3) . . . . ?
C21 C8 C30 O3 -177(2) . . . . ?
C24 C8 C30 N4 179.7(17) . . . . ?
C21 C8 C30 N4 6(3) . . . . ?
C29 N4 C30 O3 -175(3) . . . . ?
C35 N4 C30 O3 5(3) . . . . ?
C29 N4 C30 C8 2(3) . . . . ?
C35 N4 C30 C8 -178.7(18) . . . . ?
C4 N1 C31 C31 0.9(15) 5_666 . . 5_666 ?
C4 N1 C31 C5 179.7(5) 5_666 . . . ?
C6 C5 C31 N1 1.7(10) . . . . ?
C10 C5 C31 N1 -179.8(6) . . . . ?
C6 C5 C31 C31 -179.4(9) . . . 5_666 ?
C10 C5 C31 C31 -0.9(12) . . . 5_666 ?
C34 C33 C35 C17 168(2) . . . . ?
C34 C33 C35 N4 -48(3) . . . . ?
C37 C17 C35 C33 -38(4) . . . . ?
C37 C17 C35 N4 177.3(19) . . . . ?
C29 N4 C35 C33 -63(3) . . . . ?
C30 N4 C35 C33 118(2) . . . . ?
C29 N4 C35 C17 87(3) . . . . ?
C30 N4 C35 C17 -92(2) . . . . ?
N2 C14 C36 C38 -169.8(13) . . . . ?
C15 C14 C36 C38 69.6(15) . . . . ?

_refine_diff_density_max         0.172
_refine_diff_density_min         -0.166
_refine_diff_density_rms         0.040

_shelx_res_file                  
;
TITL 3pentZ_c.res in C2/c
    3pentZ_c.res
    created by SHELXL-2018/3 at 10:27:03 on 31-Aug-2021
REM  Yadorkari-X generated
CELL 0.71073 20.1187 16.7884 8.3834 90.0000 102.4680 90.0000
ZERR 8.0 0.0009 0.0009 0.0003 0.0000 0.0040 0.0000
LATT 7
SYMM -X, +Y, 1/2-Z
REM  SPGR C2/c monoclinic
SFAC C H N O
UNIT 144 120 16 16
TEMP -180.0
L.S. 20
FMAP 2
PLAN -20
ACTA
CONF
LIST 4
MERG 2
OMIT -10.000000 52.000000
OMIT    1    1    0

SIMU 0.04
ISOR 0.04

WGHT    0.076900    0.671700
FVAR       0.16160   0.58417
PART 2
C1    1    0.306719    0.508693    0.709582   -21.00000    0.04384    0.04112 =
         0.03913   -0.00079   -0.01148   -0.00801
PART 1
C2    1    0.313479    0.408254    0.719425    21.00000    0.04666    0.04835 =
         0.03281   -0.00226   -0.00230    0.00313
AFIX  43
H1    2    0.287077    0.370002    0.761834    21.00000   -1.20000
AFIX   0
C3    1    0.369007    0.383526    0.660144    21.00000    0.04709    0.05661 =
         0.04042   -0.00692   -0.00430    0.00931
AFIX  43
H2    2    0.379432    0.328419    0.657419    21.00000   -1.20000
AFIX   0
C4    1    0.409559    0.439426    0.604534    21.00000    0.02983    0.06174 =
         0.03391   -0.01535   -0.00673    0.01051
C5    1    0.436595    0.577115    0.561377    21.00000    0.03717    0.06454 =
         0.02742    0.00595   -0.00298   -0.01221
C6    1    0.422713    0.656118    0.565477    21.00000    0.04857    0.05679 =
         0.04315    0.00367    0.00569   -0.01094
AFIX  43
H3    2    0.452961    0.694201    0.536414    21.00000   -1.20000
AFIX   0
C7    1    0.362688    0.681293    0.613502    21.00000    0.05353    0.05536 =
         0.04053    0.00105    0.00131   -0.00136
AFIX  43
H4    2    0.351353    0.736268    0.611570    21.00000   -1.20000
PART 2
AFIX   0
C8    1    0.319540    0.651453    0.674931   -21.00000    0.03665    0.03903 =
         0.03523   -0.00712   -0.00549    0.00320
PART 1
C9    1    0.336532    0.544330    0.664749    21.00000    0.03690    0.03026 =
         0.03149   -0.00172   -0.00580   -0.00783
C10   1    0.395231    0.520528    0.611841    21.00000    0.03706    0.05125 =
         0.02322    0.00172   -0.00416    0.00003
C11   1    0.257367    0.651374    0.715542    21.00000    0.06158    0.05323 =
         0.04410    0.00362   -0.00450    0.01053
C12   1    0.241503    0.511659    0.777418    21.00000    0.05597    0.04939 =
         0.04875   -0.00989   -0.01512    0.01099
PART 2
C13   1    0.519658    0.536545    0.481607   -21.00000    0.02358    0.03280 =
         0.03094    0.00431   -0.00361   -0.01097
PART 1
C14   1    0.152680    0.609418    0.811135    21.00000    0.05076    0.06819 =
         0.05201   -0.00644    0.00699    0.01589
AFIX  13
H5    2    0.133552    0.557011    0.835942    21.00000   -1.20000
AFIX   0
C15   1    0.100935    0.651056    0.666560    21.00000    0.03467    0.06882 =
         0.03632    0.00273    0.00231   -0.00324
AFIX  23
H6    2    0.058542    0.665881    0.701131    21.00000   -1.20000
H7    2    0.121265    0.699671    0.630213    21.00000   -1.20000
AFIX   0
C16   1    0.086680    0.590524    0.532388    21.00000    0.04324    0.26303 =
         0.05023   -0.07979   -0.01728    0.04085
AFIX  33
H8    2    0.054606    0.612768    0.438103    21.00000   -1.50000
H9    2    0.129228    0.576383    0.500363    21.00000   -1.50000
H10   2    0.066875    0.542793    0.570862    21.00000   -1.50000
PART 2
AFIX   0
C17   1    0.154546    0.639867    0.971125   -21.00000    0.05533    0.14747 =
         0.04068    0.01779   -0.00318   -0.00711
AFIX  23
H11   2    0.191934    0.678877    1.003432   -21.00000   -1.20000
H12   2    0.169587    0.589877    1.030701   -21.00000   -1.20000
PART 1
AFIX   0
N1    3    0.534344    0.594852    0.453071    21.00000    0.05972    0.05485 =
         0.03683    0.00515   -0.01314   -0.00885
N2    3    0.218034    0.596124    0.763761    21.00000    0.04381    0.06145 =
         0.04708   -0.00515    0.02100   -0.00127
O1    4    0.207545    0.465848    0.832943    21.00000    0.05825    0.04749 =
         0.04513   -0.00006   -0.00091   -0.00184
PART 2
N3    3    0.496842    0.610136    0.508207   -21.00000    0.02523    0.03881 =
         0.03208   -0.00490    0.01036    0.00257
C22   1    0.423327    0.480347    0.585334   -21.00000    0.04523    0.02504 =
         0.03182    0.00148   -0.00681   -0.01683
C23   1    0.417561    0.698668    0.582493   -21.00000    0.04038    0.02898 =
         0.06279   -0.00475    0.00348    0.00206
AFIX  43
H13   2    0.443757    0.742902    0.561045   -21.00000   -1.20000
AFIX   0
C19   1    0.441376    0.621578    0.562302   -21.00000    0.05030    0.02460 =
         0.03794   -0.00048   -0.00285   -0.01603
C20   1    0.401464    0.557379    0.602703   -21.00000    0.04014    0.02106 =
         0.03185    0.00856   -0.00156   -0.01023
C21   1    0.342437    0.573391    0.661812   -21.00000    0.03969    0.01611 =
         0.03071   -0.00600   -0.00154   -0.01085
C26   1    0.326795    0.431377    0.689117   -21.00000    0.04672    0.05298 =
         0.03704    0.01725   -0.00474   -0.01483
AFIX  43
H14   2    0.300951    0.388163    0.716772   -21.00000   -1.20000
PART 1
AFIX   0
C27   1    0.295702    0.488035    0.717967    21.00000    0.03228    0.04334 =
         0.03361   -0.01011   -0.00180   -0.00141
PART 2
C24   1    0.356009    0.713123    0.633587   -21.00000    0.04541    0.03967 =
         0.05439   -0.00817    0.00651    0.00191
AFIX  43
H15   2    0.340203    0.766173    0.638931   -21.00000   -1.20000
AFIX   0
C28   1    0.385798    0.416143    0.627024   -21.00000    0.04562    0.03099 =
         0.03924    0.00678   -0.00397   -0.00811
AFIX  43
H16   2    0.399772    0.362943    0.613792   -21.00000   -1.20000
PART 1
AFIX   0
C25   1    0.320466    0.625421    0.663402    21.00000    0.04221    0.04118 =
         0.03492   -0.00803    0.00417   -0.00683
PART 2
O3    4    0.233107    0.733188    0.722551   -21.00000    0.08138    0.07546 =
         0.08876   -0.00648    0.00367    0.01182
N4    3    0.216017    0.596571    0.760023   -21.00000    0.04459    0.04966 =
         0.04937   -0.00005   -0.01623    0.00559
C29   1    0.234146    0.523128    0.769844   -21.00000    0.02616    0.06445 =
         0.02839    0.00251    0.00349    0.00669
C30   1    0.253364    0.666386    0.717009   -21.00000    0.02935    0.04432 =
         0.03541   -0.00742    0.00146   -0.00979
O4    4    0.201871    0.467815    0.822269   -21.00000    0.07792    0.10007 =
         0.11040    0.01277    0.02385   -0.00811
PART 1
C31   1    0.496547    0.542303    0.498634    21.00000    0.03500    0.05979 =
         0.02638    0.00842   -0.00633   -0.00273
O5    4    0.239548    0.723660    0.714348    21.00000    0.05443    0.04517 =
         0.06649    0.00547    0.00875   -0.00419
PART 2
C33   1    0.091030    0.590729    0.686358   -21.00000    0.05254    0.20766 =
         0.06569   -0.01120    0.00012    0.02870
AFIX  23
H17   2    0.050177    0.617943    0.707752   -21.00000   -1.20000
H18   2    0.087806    0.534400    0.718797   -21.00000   -1.20000
AFIX   0
C34   1    0.083755    0.591081    0.490788   -21.00000    0.08419    0.19182 =
         0.01667   -0.02404    0.00427    0.02178
AFIX  33
H19   2    0.040871    0.565401    0.438192   -21.00000   -1.50000
H20   2    0.084017    0.646149    0.452154   -21.00000   -1.50000
H21   2    0.121961    0.561905    0.463292   -21.00000   -1.50000
AFIX   0
C35   1    0.147615    0.623595    0.796143   -21.00000    0.03187    0.04945 =
         0.05358   -0.00318    0.01457   -0.00402
AFIX  13
H22   2    0.145801    0.679367    0.753533   -21.00000   -1.20000
PART 1
AFIX   0
C36   1    0.162210    0.663196    0.962879    21.00000    0.05108    0.14737 =
         0.05178   -0.02981    0.00598    0.02334
AFIX  23
H23   2    0.172947    0.718293    0.934700    21.00000   -1.20000
H24   2    0.200108    0.643253    1.049330    21.00000   -1.20000
AFIX   0
C38   1    0.094894    0.661637    1.023171    21.00000    0.07507    0.12794 =
         0.03018   -0.00034    0.01370    0.04695
AFIX  33
H25   2    0.099286    0.695462    1.120161    21.00000   -1.50000
H26   2    0.057820    0.681594    0.936726    21.00000   -1.50000
H27   2    0.084869    0.606866    1.050880    21.00000   -1.50000
PART 2
AFIX   0
C37   1    0.092271    0.671713    1.034745   -21.00000    0.09400    0.11581 =
         0.09431   -0.04814    0.05201   -0.02721
AFIX  33
H28   2    0.105304    0.679399    1.153281   -21.00000   -1.50000
H29   2    0.077412    0.722644    0.981767   -21.00000   -1.50000
H30   2    0.054934    0.633122    1.009196   -21.00000   -1.50000
PART 0

AFIX   0
HKLF 4 1 1 0 0 0 1 0 0 0 1


REM  3pentZ_c.res in C2/c
REM wR2 = 0.1605, GooF = S = 1.052, Restrained GooF = 0.911 for all data
REM R1 = 0.0541 for 1700 Fo > 4sig(Fo) and 0.0972 for all 2732 data
REM 398 parameters refined using 1002 restraints

END

WGHT      0.0758      0.7033

REM Highest difference peak  0.172,  deepest hole -0.166,  1-sigma level  0.040
Q1    1   0.1079  0.6965  0.6662  11.00000  0.05    0.17
Q2    1   0.5215  0.6713  0.4383  11.00000  0.05    0.17
Q3    1   0.0000  0.6928  0.7500  10.50000  0.05    0.16
Q4    1   0.0486  0.6416  0.7132  11.00000  0.05    0.15
Q5    1   0.0899  0.6525  1.1735  11.00000  0.05    0.15
Q6    1   0.1292  0.6139  0.4354  11.00000  0.05    0.15
Q7    1   0.0529  0.7054  0.9344  11.00000  0.05    0.14
Q8    1   0.0557  0.6534  0.4044  11.00000  0.05    0.14
Q9    1   0.1789  0.7637  0.7983  11.00000  0.05    0.14
Q10   1   0.0490  0.6050  0.9609  11.00000  0.05    0.14
Q11   1   0.5023  0.5943  0.4932  11.00000  0.05    0.13
Q12   1   0.5218  0.7342  0.5651  11.00000  0.05    0.12
Q13   1   0.4288  0.7492  0.5026  11.00000  0.05    0.12
Q14   1   0.6011  0.6443  0.5909  11.00000  0.05    0.12
Q15   1   0.5235  0.7397  0.2388  11.00000  0.05    0.12
Q16   1   0.0000  0.6372  0.7500  10.50000  0.05    0.12
Q17   1   0.5434  0.6598  0.6462  11.00000  0.05    0.12
Q18   1   0.0271  0.5662  0.7038  11.00000  0.05    0.12
Q19   1   0.4083  0.3432  0.6117  11.00000  0.05    0.11
Q20   1   0.4612  0.7250  0.5102  11.00000  0.05    0.11
;
_shelx_res_checksum              15267

_shelx_hkl_file                  
;
  -2   0   0  523.68    2.60
   2   0   0    0.02    0.03
  -4   0   0  133.00    1.39
   4   0   0  131.13    1.33
   4   0   0  132.42    1.84
  -4   0   0  128.50    1.86
  -6   0   0  214.48    2.22
   6   0   0  217.73    2.12
   6   0   0  215.03    2.91
  -6   0   0  217.19    2.96
   8   0   0    0.75    0.25
   8   0   0    0.45    0.16
  -8   0   0    0.46    0.20
  -8   0   0    0.39    0.15
 -10   0   0   27.58    1.39
 -10   0   0   28.11    1.08
  10   0   0   27.65    0.98
  12   0   0  140.29    2.43
 -12   0   0  144.67    2.75
 -12   0   0  141.25    3.52
 -14   0   0    5.23    0.59
  14   0   0    4.31    0.48
 -14   0   0    4.43    0.72
 -16   0   0    8.18    0.83
  16   0   0    7.72    0.65
 -16   0   0    8.25    1.04
 -18   0   0    2.50    0.38
 -18   0   0    3.23    0.66
 -20   0   0   11.74    1.45
 -22   0   0    0.28    0.42
 -24   0   0    0.24    0.53
 -26   0   0    0.07    0.63
  -1   1   0    0.06    0.05
  -1   1   0   -0.03    0.03
   3   1   0   64.24    1.09
  -3  -1   0   62.84    1.09
  -3   1   0   62.06    1.19
  -3   1   0   62.03    1.01
   3  -1   0   65.67    1.20
   3  -1   0   63.90    1.03
  -5   1   0    6.69    0.41
  -5   1   0    6.22    0.50
   5   1   0    7.14    0.30
   5   1   0    6.24    0.45
   5  -1   0    6.94    0.42
   5  -1   0    6.43    0.50
  -5  -1   0    7.00    0.49
  -7   1   0  139.07    2.62
   7  -1   0  140.12    2.10
  -7   1   0  139.95    2.13
  -7  -1   0  139.88    1.80
   7   1   0  139.12    2.46
   7   1   0  143.25    1.57
   7  -1   0  140.38    2.63
  -7  -1   0  142.14    2.57
   9   1   0   49.12    1.07
   9   1   0   45.04    1.63
  -9  -1   0   48.10    1.22
   9  -1   0   50.56    1.40
  -9   1   0   50.19    1.80
  -9   1   0   51.97    1.47
  -9  -1   0   50.02    1.76
 -11  -1   0  106.07    2.07
  11   1   0  110.54    1.80
 -11  -1   0  108.84    2.91
  11  -1   0  106.36    2.22
 -11   1   0  106.72    2.92
 -11   1   0  110.03    2.42
  13   1   0   17.69    0.82
 -13  -1   0   18.47    1.33
  13  -1   0   17.77    1.00
 -13   1   0   16.49    1.01
 -13  -1   0   16.73    0.90
 -13   1   0   17.67    1.32
 -15  -1   0    5.62    0.82
 -15   1   0    6.76    0.89
 -15   1   0    7.12    0.77
 -15  -1   0    5.73    0.61
  15   1   0    4.81    0.45
  15  -1   0    7.23    0.68
 -17  -1   0   17.81    1.56
 -17   1   0   19.00    1.62
 -17  -1   0   17.35    0.85
 -19  -1   0    0.30    0.16
 -19  -1   0    1.10    0.60
 -19   1   0    0.79    0.25
 -19   1   0    1.47    0.59
 -21  -1   0   -0.07    0.35
 -21   1   0    1.22    0.60
 -23  -1   0    0.00    0.40
 -23   1   0   -0.38    0.62
 -25  -1   0   -0.68    0.72
 -25   1   0   -0.31    0.57
 -27  -1   0   -0.10    0.58
   0  -2   0  847.38    3.52
   0   2   0  847.37    3.37
   2   2   0    0.23    0.08
  -2   2   0   -0.08    0.10
  -2  -2   0   -0.07    0.08
   2  -2   0    0.02    0.09
   2  -2   0    0.08    0.11
  -2   2   0    0.04    0.09
  -4   2   0   30.03    0.89
   4   2   0   32.82    0.91
  -4  -2   0   30.89    0.91
   4  -2   0   29.84    0.93
   4  -2   0   29.23    0.97
  -4   2   0   30.60    1.03
   6  -2   0   29.29    1.03
  -6   2   0   30.70    1.20
  -6   2   0   29.26    1.01
   6  -2   0   28.87    1.15
  -6  -2   0   31.92    1.11
   6   2   0   32.78    1.10
   8  -2   0   81.94    2.20
  -8   2   0   82.17    2.21
   8   2   0   79.54    1.98
   8  -2   0   81.99    1.86
  -8  -2   0   84.58    2.12
   8   2   0   84.39    1.12
  -8   2   0   85.80    1.92
 -10  -2   0  191.89    3.62
  10  -2   0  190.81    3.07
 -10   2   0  188.76    3.13
  10   2   0  198.71    1.95
 -10   2   0  195.04    3.80
  12  -2   0    6.36    0.61
 -12  -2   0    6.40    0.75
  12   2   0    7.39    0.43
 -12  -2   0    7.48    0.55
 -12   2   0    6.08    0.66
 -12   2   0    5.50    0.76
 -14  -2   0    4.39    0.46
  14  -2   0    4.65    0.59
 -14   2   0    5.34    0.78
 -14  -2   0    5.45    0.77
  14   2   0    4.51    0.38
  16  -2   0    2.00    0.45
 -16  -2   0    2.33    0.62
 -16  -2   0    1.75    0.33
 -16  -2   0    1.85    0.25
 -16   2   0    2.74    0.59
 -18  -2   0    1.15    0.22
 -18  -2   0    1.42    0.56
 -18   2   0    1.69    0.57
 -20  -2   0    0.43    0.40
 -20   2   0    1.20    0.53
 -20   2   0    1.16    0.36
 -22   2   0    2.13    0.78
 -22  -2   0    2.00    0.67
 -24  -2   0    0.00    0.49
 -24   2   0    0.12    0.46
 -26  -2   0   -1.21    0.85
 -26   2   0    0.30    0.60
   1   3   0  169.56    1.84
   1   3   0  164.93    1.73
   1  -3   0  164.09    2.09
   1  -3   0  165.33    1.97
  -1   3   0  161.85    1.99
  -1   3   0  163.96    1.89
  -1  -3   0  166.69    1.73
   3  -3   0   14.93    0.70
   3  -3   0   14.64    0.70
   3   3   0   13.33    0.54
   3   3   0   12.92    0.43
  -3  -3   0   12.58    0.55
  -3   3   0   13.91    0.67
  -3   3   0   14.19    0.67
  -5   3   0   79.15    1.89
  -5   3   0   75.48    1.67
   5  -3   0   77.57    1.83
  -5  -3   0   77.98    1.63
   5  -3   0   76.29    1.71
   5   3   0   79.79    1.57
   7   3   0    7.12    0.56
   7  -3   0    6.16    0.56
  -7  -3   0    6.90    0.58
  -7   3   0    7.14    0.66
   7  -3   0    5.48    0.57
  -7   3   0    7.00    0.56
  -9   3   0    1.87    0.40
  -9  -3   0    1.55    0.18
  -9   3   0    2.26    0.36
   9   3   0    1.99    0.35
  -9  -3   0    1.60    0.36
   9   3   0    1.66    0.16
   9  -3   0    2.19    0.39
 -11   3   0   52.37    1.84
  11   3   0   50.24    0.85
 -11  -3   0   49.23    1.97
  11  -3   0   52.95    1.83
 -11   3   0   51.06    2.11
 -13  -3   0    0.25    0.11
  13   3   0    0.86    0.14
  13  -3   0    1.04    0.35
 -13   3   0    1.03    0.36
 -13  -3   0    0.90    0.33
 -15  -3   0   15.91    0.69
 -15  -3   0   16.14    0.54
 -15   3   0   23.28    1.67
 -15  -3   0   22.08    1.61
  15  -3   0   24.44    1.39
  17  -3   0    9.54    0.91
 -17  -3   0   11.71    1.27
 -17   3   0   10.50    1.24
 -19   3   0   32.76    1.72
 -19  -3   0   30.90    2.19
 -19   3   0   34.62    2.41
 -21   3   0    0.81    0.42
 -21  -3   0    0.57    0.48
 -21   3   0    0.18    0.26
 -23   3   0    1.16    0.70
 -23  -3   0    0.77    0.67
 -25   3   0    0.12    0.53
 -25  -3   0   -0.67    0.50
 -27  -3   0    0.73    0.70
   0   4   0  397.07    3.20
   0  -4   0  386.52    3.37
   0   4   0  390.50    3.34
   0  -4   0  392.66    3.28
   2   4   0  145.99    1.80
   2   4   0  158.10    1.97
   2   4   0  150.17    1.87
  -2   4   0  140.57    2.16
  -2   4   0  136.34    2.17
   2  -4   0  140.54    2.33
  -2  -4   0  147.22    1.88
   2  -4   0  142.84    2.17
   4   4   0  300.67    2.44
  -4   4   0  298.26    3.49
  -4  -4   0  297.73    3.07
   4   4   0  301.98    2.89
   4   4   0  303.08    2.34
   4  -4   0  303.16    3.63
   4  -4   0  297.66    3.62
  -4   4   0  292.62    3.50
   6   4   0   27.94    0.72
  -6  -4   0   33.90    1.19
   6   4   0   34.47    1.14
  -6   4   0   33.52    1.39
   6  -4   0   33.33    1.34
  -6   4   0   33.93    1.27
   6  -4   0   31.79    1.29
   8  -4   0   12.77    0.89
  -8   4   0   12.13    0.83
  -8  -4   0   13.81    0.89
  -8   4   0   13.91    1.00
   8   4   0   14.21    0.84
 -10  -4   0    5.45    0.63
  10  -4   0    4.44    0.57
 -10   4   0    4.36    0.60
  12  -4   0    6.98    0.76
 -12   4   0    5.90    0.77
 -12  -4   0    6.72    0.78
 -14   4   0    0.49    0.33
 -14  -4   0    0.10    0.25
  14  -4   0    0.03    0.21
  16  -4   0    0.54    0.30
 -16  -4   0    1.16    0.48
 -16   4   0    1.62    0.58
 -18   4   0    1.64    0.59
 -18  -4   0    2.39    0.67
 -20   4   0    0.57    0.42
 -20  -4   0    0.91    0.54
 -20   4   0    0.64    0.37
 -22  -4   0    4.60    1.04
 -22   4   0    3.46    0.89
 -24   4   0   -0.86    0.78
 -24  -4   0    0.22    0.53
 -26  -4   0   -0.67    0.62
 -26   4   0   -0.48    0.65
   1  -5   0    0.96    0.21
  -1   5   0    1.06    0.26
   1   5   0    0.95    0.20
   1   5   0    0.80    0.19
   1   5   0    0.92    0.20
  -1   5   0    0.98    0.23
   1   5   0    0.78    0.17
   1  -5   0    1.09    0.27
  -3   5   0   20.19    0.97
   3   5   0   20.78    0.78
   3  -5   0   21.17    1.03
   3   5   0   22.06    0.81
  -3   5   0   22.13    0.99
   3   5   0   20.09    0.76
  -3  -5   0   22.05    0.85
   3  -5   0   23.09    1.05
   5   5   0   55.42    1.17
  -5  -5   0   55.18    1.50
  -5   5   0   54.21    1.70
   5  -5   0   55.29    1.72
   5  -5   0   54.59    1.76
   5   5   0   56.89    1.16
   5   5   0   55.17    1.39
  -5   5   0   50.61    1.61
   7  -5   0    1.26    0.34
   7   5   0    1.01    0.15
  -7   5   0    0.56    0.25
  -7   5   0    0.53    0.27
   7   5   0    0.98    0.17
  -7  -5   0    1.07    0.26
   7   5   0    1.23    0.27
   9   5   0    0.94    0.14
  -9  -5   0    1.15    0.32
   9   5   0    1.66    0.31
   9  -5   0    1.86    0.43
   9   5   0    1.52    0.14
  -9   5   0    1.79    0.40
 -11  -5   0   -0.08    0.22
  11  -5   0    0.43    0.23
 -11   5   0   -0.08    0.21
 -13  -5   0   10.51    1.01
  13  -5   0   10.45    0.98
 -13   5   0    8.62    0.98
 -15   5   0    4.25    0.80
  15  -5   0    5.85    0.78
 -15  -5   0    6.48    0.85
 -17   5   0   56.01    2.91
  17  -5   0   49.66    2.34
 -17  -5   0   51.62    2.61
 -19   5   0    1.30    0.64
 -19   5   0    1.31    0.42
 -19  -5   0    1.75    0.68
 -21   5   0    0.50    0.30
 -21   5   0    0.47    0.51
 -21  -5   0    1.14    0.60
 -23  -5   0   -0.25    0.48
 -23   5   0    0.67    0.64
 -25   5   0    1.25    0.82
 -25  -5   0   -0.15    0.51
 -27  -5   0    0.13    0.62
   0  -6   0    0.73    0.22
   0   6   0    0.72    0.21
   0   6   0    0.67    0.22
   0   6   0    0.90    0.23
  -2   6   0   25.15    1.14
   2  -6   0   24.14    1.14
   2   6   0   28.04    1.03
   2   6   0   24.82    0.97
   2  -6   0   24.70    1.09
  -2  -6   0   27.99    1.02
   2   6   0   27.69    1.00
  -2   6   0   26.89    1.11
  -4   6   0    4.73    0.55
   4   6   0    4.87    0.40
   4  -6   0    5.67    0.60
   4   6   0    5.52    0.44
   4  -6   0    5.67    0.57
   4   6   0    5.06    0.43
  -4   6   0    5.25    0.55
  -4  -6   0    5.36    0.48
   6   6   0   23.83    0.99
  -6   6   0   21.14    1.18
   6   6   0   25.98    0.84
  -6  -6   0   24.24    1.10
   6  -6   0   21.24    1.20
   6  -6   0   23.32    1.27
   6   6   0   23.96    0.85
   8   6   0    1.25    0.30
   8   6   0    1.15    0.16
   8   6   0    0.85    0.15
  -8   6   0    1.70    0.43
  -8  -6   0    1.47    0.35
   8  -6   0    1.95    0.39
 -10   6   0    4.72    0.71
 -10  -6   0    4.77    0.62
  10   6   0    3.14    0.20
  10   6   0    2.26    0.21
  10  -6   0    3.62    0.58
 -12  -6   0    2.56    0.50
 -12   6   0    2.60    0.55
  12  -6   0    2.37    0.50
  14  -6   0    3.62    0.65
 -14   6   0    3.34    0.70
 -14  -6   0    2.39    0.52
 -16  -6   0    2.87    0.64
  16  -6   0    3.17    0.65
 -16   6   0    1.92    0.55
 -18  -6   0    8.07    1.07
 -18   6   0    8.60    1.24
 -20  -6   0    1.46    0.46
 -20   6   0    2.80    0.75
 -20   6   0    2.20    0.60
 -22   6   0    0.89    0.51
 -22   6   0    1.67    0.62
 -22  -6   0    1.69    0.62
 -24   6   0   -0.02    0.62
 -24  -6   0   -0.26    0.49
 -26  -6   0   -0.28    0.79
   1   7   0   50.48    1.54
   1   7   0   47.66    1.50
   1  -7   0   45.59    1.61
   1   7   0   50.97    1.57
   1   7   0   51.63    1.51
   1  -7   0   48.27    1.60
  -1   7   0   43.64    1.56
  -1   7   0   48.90    1.56
   3   7   0    1.13    0.25
   3  -7   0    1.51    0.33
  -3  -7   0    0.94    0.23
   3  -7   0    1.70    0.36
   3   7   0    0.81    0.22
  -3   7   0    1.48    0.30
   3   7   0    1.14    0.24
   5  -7   0   52.94    1.97
   5   7   0   51.54    1.37
  -5   7   0   55.44    1.88
  -5  -7   0   49.51    1.55
   5  -7   0   51.23    1.92
   5   7   0   51.41    1.41
   5   7   0   52.22    1.47
   7  -7   0   74.95    2.45
  -7   7   0   72.04    2.40
   7   7   0   75.59    1.51
  -7  -7   0   73.85    2.07
   7   7   0   74.22    1.90
   7   7   0   79.75    1.71
  -9  -7   0   19.97    1.19
   9   7   0   15.87    0.71
   9   7   0   17.94    0.65
   9  -7   0   21.24    1.38
  -9   7   0   20.67    1.40
   9   7   0   19.17    1.07
 -11  -7   0    1.98    0.46
 -11   7   0    2.16    0.49
  11  -7   0    2.15    0.53
 -13  -7   0    0.87    0.38
  13  -7   0    0.91    0.37
 -13   7   0    1.13    0.47
 -15   7   0    9.86    1.17
  15  -7   0    8.04    1.02
 -15  -7   0    7.07    0.92
 -17  -7   0    1.88    0.62
 -17   7   0    2.18    0.61
 -19   7   0    7.56    1.19
 -19   7   0    7.51    1.04
 -19  -7   0    5.73    1.01
 -21   7   0    0.11    0.33
 -21  -7   0    0.85    0.57
 -21   7   0   -0.20    0.48
 -23   7   0   -0.43    0.46
 -23  -7   0   -0.37    0.64
 -23   7   0   -0.05    0.38
 -25  -7   0    0.89    0.75
 -25   7   0    0.68    0.72
   0   8   0   10.77    0.80
   0   8   0   11.66    0.81
   0   8   0    8.93    0.74
   0   8   0   10.50    0.77
   2   8   0   59.57    1.79
   2   8   0   64.56    1.88
   2  -8   0   61.84    2.01
  -2   8   0   59.69    1.86
   2   8   0   58.44    1.76
   2   8   0   63.56    1.76
   4   8   0   48.29    1.54
   4   8   0   50.93    1.54
  -4   8   0   52.29    1.86
  -4  -8   0   47.26    1.54
   4   8   0   49.08    1.54
   4  -8   0   52.25    1.99
   4  -8   0   52.53    1.96
   6   8   0    1.49    0.27
   6   8   0    1.33    0.28
   6   8   0    1.40    0.26
  -6   8   0    1.00    0.34
   6  -8   0    1.43    0.42
  -6  -8   0    1.07    0.26
   8  -8   0    0.29    0.27
   8   8   0    0.57    0.17
   8   8   0    0.16    0.14
   8   8   0    0.27    0.11
  -8  -8   0    0.47    0.25
  -8   8   0    0.55    0.29
  10  -8   0    0.91    0.35
  10   8   0    1.19    0.23
  10   8   0    1.40    0.21
 -10  -8   0    1.13    0.33
 -10   8   0    1.68    0.56
  12  -8   0    3.10    0.61
 -12  -8   0    5.57    0.72
 -12   8   0    4.48    0.79
 -14  -8   0    0.38    0.27
 -14   8   0    0.09    0.25
  14  -8   0    0.86    0.45
 -16   8   0    4.06    0.89
 -16  -8   0    2.67    0.60
 -18   8   0    1.01    0.62
 -18   8   0    0.06    0.36
 -18  -8   0    0.59    0.44
 -20   8   0    1.09    0.54
 -20   8   0    0.04    0.40
 -20  -8   0    0.90    0.41
 -22   8   0   -0.02    0.46
 -22   8   0    0.66    0.49
 -22  -8   0    1.58    0.75
 -24   8   0    0.64    0.70
 -24  -8   0    1.67    0.77
   1   9   0    0.45    0.23
   1   9   0    0.31    0.19
   1   9   0   -0.14    0.22
  -1   9   0    0.34    0.24
  -1   9   0    0.54    0.27
   3   9   0    6.87    0.64
   3  -9   0    5.48    0.70
   3   9   0    6.41    0.63
  -3   9   0    7.14    0.73
   3  -9   0    6.75    0.77
   3   9   0    6.74    0.65
   3   9   0    5.46    0.59
   5  -9   0    0.30    0.20
  -5  -9   0    0.43    0.21
   5   9   0    0.32    0.21
   5   9   0    0.36    0.18
  -5   9   0    0.08    0.20
   5   9   0    0.54    0.20
  -7   9   0    0.86    0.34
   7   9   0    0.44    0.15
   7   9   0    0.83    0.26
  -7  -9   0    0.53    0.26
   7  -9   0    0.44    0.28
   7   9   0    0.54    0.18
  -9  -9   0    0.70    0.30
   9   9   0    1.33    0.35
   9  -9   0    1.24    0.44
   9   9   0    1.05    0.23
  -9   9   0    1.31    0.46
   9   9   0    1.57    0.27
  11  -9   0    8.15    1.02
 -11   9   0    8.01    0.97
  11   9   0    5.55    0.46
  11   9   0    5.56    0.42
 -11  -9   0    6.99    0.81
 -13   9   0   44.40    2.45
 -13  -9   0   43.04    2.12
  13  -9   0   41.91    2.30
 -15  -9   0   15.45    1.38
 -15   9   0   19.72    1.76
 -17   9   0    0.91    0.57
 -17  -9   0    1.57    0.57
 -17   9   0    1.06    0.46
 -19  -9   0    0.58    0.49
 -19   9   0   -0.09    0.47
 -19   9   0    0.66    0.41
 -21  -9   0    0.15    0.49
 -21   9   0    0.98    0.67
 -21   9   0    0.13    0.42
 -23   9   0   -0.01    0.47
 -23   9   0   -0.31    0.47
 -23  -9   0    0.92    0.61
   0  10   0    1.00    0.31
   0  10   0    1.42    0.38
   0  10   0    1.44    0.38
  -2  10   0    0.64    0.22
   2  10   0    0.59    0.27
   2  10   0    0.91    0.32
   2 -10   0    0.59    0.30
   2  10   0    1.00    0.30
  -2  10   0    0.73    0.32
   4  10   0    1.66    0.36
  -4  10   0    1.22    0.34
   4  10   0    1.68    0.38
   4 -10   0    1.44    0.44
   4  10   0    1.43    0.33
   6 -10   0    1.08    0.44
   6  10   0    0.89    0.26
  -6 -10   0    0.71    0.28
   6  10   0    0.72    0.25
   6  10   0    1.05    0.28
  -6  10   0    1.70    0.43
   8  10   0    0.21    0.18
   8 -10   0    0.00    0.23
  -8 -10   0    0.16    0.17
   8  10   0   -0.16    0.19
  -8  10   0   -0.01    0.30
   8  10   0   -0.11    0.16
 -10  10   0    0.18    0.25
  10  10   0    0.15    0.17
  10 -10   0    0.16    0.24
 -10 -10   0    0.04    0.27
  10  10   0    0.02    0.14
 -12  10   0   28.60    1.94
  12  10   0   23.42    0.95
  12 -10   0   27.39    1.91
 -12 -10   0   27.73    1.64
 -14 -10   0    4.21    0.76
 -14  10   0    6.19    0.99
 -16  10   0    0.18    0.33
 -16 -10   0    0.42    0.43
 -16  10   0   -0.28    0.36
 -18  10   0   -0.29    0.42
 -18  10   0   -0.60    0.53
 -18 -10   0    0.68    0.36
 -20  10   0    0.74    0.62
 -20  10   0    0.60    0.51
 -20 -10   0    0.39    0.51
 -22  10   0    0.61    0.46
 -22 -10   0   -0.56    0.52
 -22  10   0   -0.08    0.56
 -24  10   0    0.77    0.70
   1  11   0   -0.17    0.29
   1  11   0   -0.06    0.19
   1  11   0    0.03    0.20
  -1  11   0    0.23    0.19
  -1  11   0    0.51    0.28
   3  11   0    4.59    0.60
  -3  11   0    4.48    0.69
   3  11   0    3.63    0.59
  -3  11   0    4.41    0.63
   3  11   0    4.46    0.60
   5  11   0    0.45    0.25
   5  11   0    0.22    0.21
  -5  11   0    0.01    0.21
   5  11   0    0.44    0.23
  -7 -11   0    1.79    0.42
   7  11   0    1.61    0.36
   7 -11   0    2.29    0.58
  -7  11   0    2.28    0.54
   7  11   0    2.02    0.40
   9  11   0    0.04    0.14
  -9  11   0    0.11    0.29
   9 -11   0    0.29    0.27
   9  11   0    0.18    0.18
  -9 -11   0    0.11    0.24
  11  11   0    3.96    0.48
 -11 -11   0    4.05    0.67
 -11  11   0    5.78    0.91
 -13  11   0    7.38    1.08
 -13 -11   0    7.16    0.90
 -15  11   0    0.59    0.56
 -15  11   0    0.33    0.42
 -15 -11   0    1.38    0.53
 -17  11   0    0.88    0.50
 -17 -11   0    0.74    0.50
 -17  11   0    0.44    0.37
 -19 -11   0   -0.05    0.49
 -19  11   0   -0.40    0.40
 -19  11   0    0.65    0.48
 -21  11   0    0.49    0.49
 -21  11   0    0.43    0.56
 -23  11   0    0.86    0.63
 -23  11   0    4.47    1.22
   0  12   0    0.18    0.28
   0  12   0    0.49    0.27
   2  12   0    5.09    0.70
   2  12   0    3.96    0.60
  -2  12   0    5.54    0.75
   2  12   0    4.97    0.64
  -2  12   0    3.17    0.61
  -4  12   0    0.70    0.33
   4  12   0   -0.14    0.19
  -4  12   0   -0.13    0.27
   4  12   0    0.01    0.19
   4  12   0    0.07    0.21
   6  12   0   18.93    1.16
  -6  12   0   22.17    1.52
  -6  12   0   22.05    1.62
   6  12   0   23.06    1.40
   6  12   0   20.93    1.29
  -8  12   0    0.03    0.24
  -8 -12   0    1.19    0.34
   8  12   0    1.03    0.31
  -8  12   0    0.51    0.35
 -10 -12   0    0.42    0.28
 -10  12   0   -0.23    0.28
  10  12   0    0.36    0.23
 -10  12   0   -0.46    0.43
 -12  12   0    0.16    0.32
 -12 -12   0    0.46    0.35
 -14  12   0    5.92    1.07
 -14  12   0    7.26    1.17
 -14 -12   0    5.84    0.86
 -16 -12   0    0.28    0.40
 -16  12   0   -0.68    0.54
 -16  12   0    0.25    0.33
 -18  12   0   -0.10    0.40
 -18  12   0    0.45    0.54
 -18 -12   0   -0.06    0.39
 -20  12   0    0.76    0.60
 -20  12   0    0.29    0.57
 -22  12   0    0.22    0.54
 -22  12   0   -0.18    0.56
 -24  12   0    0.08    0.58
   1  13   0    3.38    0.57
  -1  13   0    2.29    0.46
   1  13   0    2.08    0.48
  -1  13   0    3.04    0.62
  -3  13   0   17.14    1.41
   3  13   0   19.70    1.41
  -3  13   0   20.26    1.41
   5  13   0    0.94    0.38
  -5  13   0    0.98    0.39
  -5  13   0   -0.07    0.31
   5  13   0    1.27    0.39
  -7  13   0    7.56    1.03
   7  13   0    7.23    0.82
  -7  13   0    7.24    1.02
   7  13   0    6.02    0.74
  -9  13   0    5.45    0.91
  -9 -13   0    3.06    0.59
   9  13   0    3.82    0.59
  -9  13   0    4.29    0.82
 -11 -13   0    0.20    0.26
  11  13   0    0.86    0.34
 -11  13   0    0.27    0.41
 -11  13   0    0.39    0.37
 -13  13   0    4.38    0.91
 -13 -13   0    3.84    0.71
 -13  13   0    6.06    1.04
 -15  13   0   -0.19    0.35
 -15 -13   0    0.14    0.37
 -15  13   0    0.68    0.52
 -17  13   0    0.78    0.56
 -17  13   0    0.91    0.63
 -19  13   0    1.59    0.89
 -19  13   0    0.89    0.60
 -21  13   0    0.24    0.67
 -21  13   0    1.27    0.63
   0  14   0    1.96    0.52
   0  14   0    1.77    0.44
   2  14   0    3.57    0.68
  -2  14   0    3.01    0.59
   2  14   0    3.16    0.57
  -2  14   0    2.75    0.64
  -4  14   0    5.08    0.78
   4  14   0    6.21    0.86
   4  14   0    5.96    0.77
  -4  14   0    4.95    0.82
   6  14   0    9.69    1.01
  -6  14   0   10.49    1.15
   6  14   0   10.73    1.01
  -6  14   0   11.27    1.28
  -8  14   0    2.14    0.62
  -8  14   0    3.05    0.71
   8  14   0    1.71    0.41
   8  14   0    2.38    0.56
 -10  14   0    2.81    0.70
 -10 -14   0    1.70    0.50
 -10  14   0    1.73    0.57
  10  14   0    1.15    0.33
 -12  14   0    3.22    0.84
 -12  14   0    2.58    0.73
 -12 -14   0    2.32    0.56
 -14  14   0    5.55    1.08
 -14  14   0    4.22    0.97
 -14 -14   0    2.48    0.57
 -16  14   0   -0.14    0.45
 -16  14   0    0.13    0.41
 -18  14   0    1.12    0.72
 -18  14   0    1.46    0.64
 -20  14   0    1.27    0.76
 -20  14   0    0.32    0.66
 -22  14   0   -0.20    0.55
  -1  15   0   -0.36    0.34
  -1  15   0    0.69    0.37
   1  15   0    0.65    0.32
   1  15   0    0.11    0.35
   3  15   0   22.71    1.70
   3  15   0   28.48    1.67
  -3  15   0   22.59    1.80
  -3  15   0   25.10    1.70
  -5  15   0   -0.25    0.26
   5  15   0    0.11    0.23
   5  15   0    0.42    0.31
   7  15   0   18.84    1.38
   7  15   0   14.14    1.27
  -7  15   0   15.87    1.51
  -7  15   0   15.39    1.59
   9  15   0    0.17    0.29
  -9  15   0    0.49    0.43
  -9  15   0    0.56    0.36
 -11 -15   0    0.91    0.50
 -11  15   0    0.29    0.33
 -11  15   0    0.54    0.51
 -13  15   0    1.46    0.68
 -13  15   0    0.52    0.44
 -15  15   0   -0.68    0.53
 -15  15   0   -0.70    0.53
 -17  15   0    1.27    0.61
 -17  15   0    0.98    0.60
 -19  15   0    0.29    0.51
 -19  15   0    1.88    0.92
 -21  15   0    0.93    0.78
   0  16   0    8.45    1.13
   0  16   0    9.75    1.08
   2  16   0    2.86    0.66
  -2  16   0    3.85    0.73
   2  16   0    3.57    0.62
  -2  16   0    2.87    0.67
  -4  16   0   13.00    1.44
   4  16   0   14.97    1.45
   4  16   0   16.56    1.29
  -4  16   0   15.78    1.44
  -6  16   0    1.26    0.52
   6  16   0    1.68    0.49
   6  16   0    0.74    0.30
  -6  16   0    1.56    0.57
   8  16   0    0.53    0.40
  -8  16   0   -0.11    0.40
 -10  16   0    0.28    0.42
 -10  16   0   -0.30    0.33
 -12  16   0   -0.83    0.62
 -12  16   0    0.73    0.59
 -14  16   0    0.16    0.45
 -14  16   0    0.41    0.45
 -16  16   0    0.27    0.50
 -16  16   0    0.64    0.60
 -18  16   0   -0.42    0.70
 -18  16   0    0.35    0.63
   1  17   0   -0.17    0.28
  -1  17   0   -0.24    0.34
  -1  17   0   -0.33    0.45
   1  17   0   -0.12    0.39
   3  17   0    0.54    0.33
  -3  17   0    0.38    0.38
  -3  17   0    0.41    0.34
   3  17   0    0.83    0.43
  -5  17   0    1.21    0.60
  -5  17   0    0.86    0.40
   5  17   0    0.73    0.44
   7  17   0    0.35    0.30
  -7  17   0    0.14    0.38
  -9  17   0    0.90    0.47
  -9  17   0   -0.03    0.42
 -11  17   0    0.37    0.46
 -11  17   0    0.11    0.43
 -13  17   0    0.61    0.62
 -13  17   0    0.78    0.63
 -15  17   0    1.64    0.81
 -15  17   0    1.29    0.73
 -17  17   0    0.94    0.80
 -17  17   0    0.32    0.53
   0  18   0   -0.09    0.38
  -2  18   0    0.18    0.38
   2  18   0    0.17    0.41
  -2  18   0   -0.52    0.38
  -4  18   0    0.11    0.33
  -4  18   0   -0.10    0.39
  -6  18   0    0.80    0.50
  -6  18   0    0.18    0.43
   6  18   0   -0.21    0.42
  -8  18   0    2.43    0.79
  -8  18   0    2.94    0.79
 -10  18   0    0.67    0.61
 -10  18   0    0.08    0.45
 -12  18   0    0.08    0.42
 -12  18   0    0.28    0.43
 -14  18   0   -0.19    0.60
 -14  18   0    0.55    0.59
 -16  18   0   -0.70    0.75
 -16  18   0   -0.55    0.57
  -1  19   0    0.17    0.36
   1  19   0   -0.76    0.57
  -3  19   0   -1.43    0.72
   3  19   0    0.26    0.39
  -5  19   0    1.06    0.57
   5  19   0   -0.20    0.38
  -5  19   0    0.98    0.56
  -7  19   0    0.92    0.49
  -7  19   0   -0.14    0.48
  -9  19   0    1.23    0.69
  -9  19   0    1.30    0.63
 -11  19   0   -0.09    0.50
 -11  19   0    1.31    0.75
 -13  19   0    0.08    0.49
 -13  19   0    0.36    0.51
 -15  19   0   -0.13    0.61
   0  20   0   -0.05    0.38
   2  20   0    0.69    0.70
  -2  20   0    0.37    0.60
   4  20   0    1.05    0.59
  -4  20   0    0.55    0.47
  -6  20   0    0.13    0.44
  -8  20   0    0.75    0.67
 -10  20   0    1.15    0.74
 -10  20   0    0.66    0.58
 -12  20   0   -0.65    0.71
 -12  20   0    0.27    0.57
 -14  20   0   -0.65    0.62
  -1  21   0    0.33    0.52
   1  21   0   -0.06    0.47
  -3  21   0    0.58    0.62
   3  21   0    0.15    0.50
   5  21   0    0.14    0.55
  -5  21   0    1.16    0.71
  -7  21   0    0.06    0.46
  -9  21   0   -0.90    0.73
   0  22   0    1.72    0.84
  -2  22   0   -0.17    0.56
   2  22   0    0.98    0.70
  -4  22   0    1.84    0.88
   4  22   0    0.54    0.57
  -6  22   0    0.34    0.65
   1  23   0   -1.23    0.86
  -1  23   0    1.12    0.75
  -3  23   0   -0.42    0.73
   3  23   0    1.35    0.86
   0  24   0    0.69    0.64
 -26   0  -1    0.58    0.68
 -24   0  -1    0.29    0.60
 -22   0  -1    0.21    0.43
 -20   0  -1    0.37    0.49
  18   0   1    0.06    0.23
 -18   0  -1   -0.41    0.34
  16   0   1    0.38    0.19
 -16   0  -1    0.18    0.25
 -14   0  -1   -0.42    0.33
 -14   0  -1   -0.09    0.23
  14   0   1    0.26    0.19
 -12   0  -1    0.44    0.34
  12   0   1    0.09    0.17
 -12   0  -1   -0.05    0.19
 -10   0  -1   -0.15    0.25
 -10   0  -1    0.25    0.23
  10   0   1   -0.04    0.15
  -8   0  -1   -0.16    0.21
   8   0   1   -0.04    0.17
  -8   0  -1    0.01    0.15
   8   0   1    0.18    0.15
   6   0   1   -0.01    0.17
  -6   0  -1    0.18    0.18
   6   0   1   -0.06    0.16
  -6   0  -1    0.07    0.18
   4   0   1   -0.06    0.14
  -4   0  -1   -0.22    0.14
   4   0   1    0.20    0.15
  -4   0  -1   -0.06    0.15
  -2   0  -1    0.08    0.11
   2   0   1    0.14    0.10
   2   0   1    0.03    0.11
  -2   0  -1    0.11    0.10
   0   0   1    0.12    0.10
   0   0  -1   -0.04    0.07
   0   0  -1    0.02    0.07
   0   0   1    0.03    0.10
   2   0  -1    0.11    0.12
  -2   0   1    0.02    0.09
  -2   0   1    0.04    0.10
   2   0  -1    0.00    0.07
  -4   0   1    0.04    0.09
   4   0  -1    0.11    0.07
  -4   0   1    0.04    0.14
   4   0  -1    0.14    0.18
   6   0  -1    0.01    0.15
  -6   0   1    0.08    0.08
  -6   0   1   -0.03    0.16
  -6   0   1   -0.02    0.09
  -8   0   1   -0.13    0.12
  -8   0   1   -0.04    0.18
  -8   0   1    0.12    0.11
   8   0  -1    0.05    0.18
 -10   0   1    0.40    0.15
 -10   0   1    0.26    0.13
 -10   0   1    0.06    0.21
 -12   0   1    0.10    0.14
 -12   0   1    0.20    0.30
 -12   0   1    0.22    0.13
 -14   0   1   -0.15    0.15
 -14   0   1    0.06    0.15
 -14   0   1   -0.07    0.24
 -16   0   1   -0.05    0.15
 -16   0   1    0.51    0.28
 -16   0   1    0.17    0.23
 -18   0   1   -0.11    0.16
 -18   0   1   -0.10    0.33
 -20   0   1   -0.03    0.41
 -22   0   1   -0.66    0.62
 -24   0   1   -0.29    0.46
 -26   0   1   -0.39    0.56
 -25  -1  -1   -0.68    0.73
 -25   1  -1    0.82    0.61
 -23  -1  -1    1.05    0.75
 -23   1  -1    0.63    0.61
 -21   1  -1    0.39    0.54
 -21  -1  -1    0.13    0.38
 -19   1  -1    0.88    0.56
 -19  -1  -1    1.21    0.50
  19  -1   1    0.93    0.41
  17   1   1    4.47    0.54
  17  -1   1    4.25    0.61
 -17   1  -1    4.72    0.83
 -17  -1  -1    4.12    0.79
 -15  -1  -1    4.26    0.64
  15   1   1    6.08    0.60
  15  -1   1    5.63    0.66
 -15  -1  -1    6.90    0.93
 -15   1  -1    5.15    0.81
 -13   1  -1   -0.39    0.23
  13   1   1   -0.05    0.13
 -13  -1  -1    0.07    0.21
 -13  -1  -1    0.30    0.22
  13  -1   1    0.08    0.19
  11   1   1   53.58    1.64
 -11   1  -1   47.15    1.85
 -11   1  -1   48.19    1.98
 -11  -1  -1   48.50    1.75
  11  -1   1   46.53    1.66
 -11  -1  -1   50.30    1.98
   9   1   1   17.97    0.91
  -9  -1  -1   19.60    1.10
  -9   1  -1   17.85    1.04
  -9   1  -1   19.29    1.16
   9  -1   1   19.22    1.03
  -9  -1  -1   17.86    0.99
   9   1   1   18.03    1.04
  -7   1  -1   36.22    1.35
  -7   1  -1   35.76    1.41
   7  -1   1   35.82    1.31
   7   1   1   35.41    1.26
   7   1   1   35.19    1.21
  -7  -1  -1   36.20    1.29
  -7  -1  -1   35.21    1.27
   7  -1   1   34.96    1.39
   5   1   1   80.93    1.70
  -5  -1  -1   84.22    1.82
  -5   1  -1   79.46    1.80
  -5   1  -1   82.53    1.83
   5  -1   1   78.38    1.85
   5   1   1   80.31    1.61
  -5  -1  -1   80.99    1.63
   5  -1   1   76.70    1.77
  -3  -1  -1    2.46    0.31
  -3  -1  -1    2.53    0.24
   3  -1   1    2.30    0.32
  -3   1  -1    2.37    0.33
   3  -1   1    2.36    0.30
   3   1   1    2.22    0.23
   3   1   1    2.56    0.31
  -3   1  -1    2.24    0.30
  -1  -1  -1   52.58    1.14
   1  -1   1   53.53    1.20
  -1   1  -1   55.79    1.22
   1  -1   1   54.19    1.19
   1   1   1   53.67    1.17
   1   1   1   55.29    0.84
  -1  -1  -1   53.29    0.81
  -1   1  -1   52.33    1.17
   1  -1  -1    0.09    0.08
   1  -1  -1    1.62    0.16
  -1   1   1    1.99    0.17
  -1  -1   1    1.48    0.20
   1   1  -1    0.25    0.13
  -1   1   1    1.56    0.21
   1   1  -1    0.22    0.08
  -1  -1   1    1.55    0.19
  -3   1   1   57.59    1.18
   3   1  -1   56.07    0.95
  -3  -1   1   55.55    1.27
  -3   1   1   55.47    1.15
   3   1  -1   58.35    1.26
   3  -1  -1   57.49    1.20
   3  -1  -1   57.05    1.11
  -3  -1   1   51.73    0.96
  -5  -1   1   25.85    1.01
  -5  -1   1   24.03    0.61
   5   1  -1   24.44    0.53
  -5   1   1   25.01    0.79
   5  -1  -1   25.30    0.96
  -5   1   1   24.90    0.97
   5   1  -1   25.87    0.99
   5  -1  -1   25.20    0.75
  -7   1   1    0.33    0.13
  -7  -1   1   -0.08    0.07
  -7   1   1    0.12    0.12
  -7  -1   1    0.07    0.21
  -7  -1   1    0.01    0.07
   7  -1  -1    0.19    0.17
  -7   1   1    0.21    0.16
   7   1  -1    0.24    0.18
  -9   1   1  112.26    1.94
  -9  -1   1  114.11    2.75
  -9  -1   1  105.10    1.45
   9   1  -1  113.38    2.63
  -9   1   1  111.54    1.94
  -9  -1   1  115.85    1.47
 -11   1   1    0.98    0.38
 -11  -1   1    1.39    0.21
 -11   1   1    1.07    0.24
 -11   1   1    1.04    0.24
 -11  -1   1    1.34    0.40
 -11  -1   1    1.62    0.22
 -13  -1   1    7.74    0.48
 -13   1   1    7.85    0.64
 -13   1   1    8.49    0.93
 -13  -1   1    9.72    0.58
 -13   1   1    8.41    0.63
 -13  -1   1    8.91    0.93
 -15   1   1    7.24    0.62
 -15  -1   1    6.49    0.52
 -15  -1   1    7.36    0.96
 -15   1   1    6.35    0.89
 -15  -1   1    5.88    0.45
 -15   1   1    6.82    0.67
 -17  -1   1    6.47    0.60
 -17   1   1    6.40    0.62
 -17  -1   1    5.66    0.91
 -17   1   1    6.02    0.93
 -17  -1   1    6.22    0.50
 -19   1   1    0.20    0.22
 -19  -1   1    0.22    0.30
 -19   1   1    0.14    0.42
 -21  -1   1    0.50    0.39
 -21   1   1    0.89    0.53
 -23  -1   1    1.09    0.65
 -23   1   1    0.46    0.66
 -25   1   1   -0.57    0.73
 -25  -1   1   -0.21    0.51
 -27   1   1    0.61    0.74
 -27  -1   1   -0.19    0.62
 -26  -2  -1    1.03    0.84
 -26   2  -1   -0.40    0.58
 -24  -2  -1    1.41    0.72
 -24   2  -1    1.38    0.83
 -22   2  -1    1.71    0.75
 -22  -2  -1    3.27    0.91
 -20   2  -1    0.24    0.40
  20  -2   1    0.81    0.36
 -18  -2  -1    0.80    0.49
  18  -2   1   -0.08    0.29
 -18   2  -1    0.14    0.34
  16   2   1    6.09    0.55
  16  -2   1    4.56    0.61
 -16  -2  -1    5.29    0.69
 -16   2  -1    5.88    0.95
 -16  -2  -1    4.41    0.78
 -14  -2  -1    0.58    0.28
 -14   2  -1    0.47    0.40
 -14  -2  -1    0.37    0.31
  14  -2   1    0.14    0.20
  14   2   1    0.25    0.15
 -12  -2  -1  133.47    2.87
  12  -2   1  139.75    3.09
 -12  -2  -1  140.02    3.41
  12   2   1  141.36    2.60
 -12   2  -1  135.65    3.57
 -10   2  -1    0.35    0.18
  10  -2   1    0.78    0.27
 -10  -2  -1    0.86    0.26
 -10  -2  -1    0.77    0.27
  10   2   1    0.83    0.21
 -10   2  -1    0.46    0.25
  -8  -2  -1    2.71    0.39
   8   2   1    2.42    0.36
  -8   2  -1    1.72    0.40
   8   2   1    2.21    0.32
  -8  -2  -1    2.64    0.38
  -8   2  -1    2.05    0.37
   8  -2   1    2.05    0.37
  -6   2  -1   17.24    0.96
   6  -2   1   16.63    0.92
  -6  -2  -1   15.51    0.79
   6  -2   1   18.14    1.00
  -6  -2  -1   17.05    0.80
  -6   2  -1   16.38    0.91
   6   2   1   16.86    0.78
   6   2   1   14.47    0.75
   4   2   1   49.29    1.05
  -4   2  -1   49.73    1.47
  -4  -2  -1   47.85    1.28
  -4  -2  -1   48.82    1.04
   4  -2   1   46.90    1.41
   4  -2   1   47.43    1.39
   4   2   1   47.19    1.27
  -4   2  -1   49.43    1.41
  -2   2  -1  603.45    4.56
   2  -2   1  602.79    4.53
   2   2   1  592.98    2.57
   2  -2   1  587.64    4.43
   2   2   1  596.08    4.21
  -2   2  -1  595.88    4.42
  -2  -2  -1  593.39    2.48
  -2  -2  -1  593.92    4.15
   0  -2  -1  856.58    4.69
   0  -2   1  847.12    4.85
   0   2  -1  847.26    4.77
   0   2  -1  866.49    4.92
   0   2  -1  845.02    5.18
   0   2   1  848.32    4.88
  -2  -2   1    0.43    0.20
   2  -2  -1    0.62    0.17
  -2   2   1    0.42    0.10
  -2  -2   1    0.23    0.11
   2  -2  -1    0.47    0.13
   2   2  -1    0.61    0.20
   2   2  -1    0.42    0.15
  -2   2   1    0.50    0.15
  -4  -2   1   22.50    0.57
  -4   2   1   25.53    0.89
   4  -2  -1   25.85    0.83
   4  -2  -1   25.51    0.88
  -4   2   1   23.89    0.87
   4   2  -1   22.03    0.58
  -4  -2   1   25.53    0.98
   4   2  -1   25.52    0.95
  -6  -2   1   38.24    1.35
   6  -2  -1   37.59    1.29
  -6   2   1   38.60    1.31
  -6   2   1   38.33    1.14
  -6   2   1   39.46    1.17
   6   2  -1   37.39    1.30
  -8   2   1   81.90    1.79
   8   2  -1   79.76    2.11
  -8   2   1   82.21    1.78
   8  -2  -1   81.95    2.15
  -8   2   1   80.56    2.17
  -8  -2   1   77.57    2.16
 -10   2   1  252.67    3.33
 -10   2   1  253.11    3.38
 -10  -2   1  248.52    4.30
 -10   2   1  250.56    4.32
 -12  -2   1    1.35    0.18
 -12  -2   1    0.90    0.15
 -12   2   1    1.83    0.34
 -12   2   1    0.87    0.29
 -12  -2   1    0.92    0.37
 -12   2   1    1.37    0.29
 -14   2   1    8.67    1.00
 -14  -2   1    6.01    0.39
 -14  -2   1    8.61    0.99
 -14  -2   1    5.49    0.34
 -14   2   1    7.48    0.67
 -14   2   1    7.79    0.71
 -16  -2   1    6.35    0.44
 -16  -2   1    4.23    0.32
 -16   2   1    6.55    0.94
 -16   2   1    6.36    0.66
 -16  -2   1    5.81    0.88
 -18   2   1    2.53    0.45
 -18  -2   1    2.08    0.60
 -18   2   1    2.01    0.64
 -20   2   1    9.21    0.86
 -20   2   1   11.41    1.41
 -20  -2   1    9.14    1.29
 -22   2   1    1.45    0.70
 -22  -2   1    0.69    0.46
 -24  -2   1    0.45    0.51
 -24   2   1    0.20    0.47
 -26  -2   1    0.75    0.63
 -26   2   1    1.64    1.01
 -27  -3  -1    0.98    0.83
 -25  -3  -1   -0.26    0.54
 -25   3  -1   -0.18    0.54
 -23  -3  -1    3.76    1.00
 -23   3  -1    3.63    0.96
 -21   3  -1    2.60    0.83
 -21  -3  -1    2.73    0.75
  19  -3   1    0.84    0.36
 -19   3  -1    1.11    0.49
 -19  -3  -1    0.49    0.39
  17   3   1   11.51    0.71
 -17   3  -1   10.76    1.27
 -17  -3  -1   12.48    1.28
  17  -3   1   10.61    1.04
 -15  -3  -1    1.00    0.31
 -15   3  -1    0.63    0.36
 -15  -3  -1    0.73    0.29
  15  -3   1    0.34    0.20
  15   3   1    0.66    0.20
 -13  -3  -1    0.13    0.22
  13  -3   1    0.07    0.22
  13   3   1   -0.02    0.12
 -13   3  -1    0.32    0.35
 -13  -3  -1    0.30    0.23
  11   3   1    7.27    0.57
 -11   3  -1    6.20    0.80
 -11  -3  -1    7.20    0.74
 -11  -3  -1    6.49    0.58
  11  -3   1    6.00    0.68
  -9   3  -1   37.05    1.73
  -9  -3  -1   38.40    1.49
  -9  -3  -1   37.34    1.30
   9  -3   1   37.99    1.58
  -9   3  -1   38.97    1.66
   9   3   1   36.88    1.28
   9   3   1   38.02    1.47
  -7  -3  -1    1.68    0.29
   7   3   1    1.66    0.29
   7  -3   1    1.93    0.33
   7  -3   1    2.52    0.45
   7   3   1    1.33    0.25
  -7  -3  -1    2.00    0.32
  -7   3  -1    2.01    0.38
  -7   3  -1    1.54    0.29
  -5  -3  -1   -0.19    0.12
   5   3   1    0.00    0.13
   5   3   1   -0.11    0.15
  -5   3  -1   -0.13    0.18
  -5   3  -1    0.40    0.22
   5  -3   1    0.15    0.15
   5  -3   1   -0.24    0.16
  -5  -3  -1    0.08    0.13
  -3   3  -1    9.94    0.65
  -3  -3  -1    9.41    0.37
  -3   3  -1    8.93    0.65
  -3  -3  -1    9.89    0.59
   3   3   1    9.67    0.36
   3   3   1    8.91    0.57
   3  -3   1    9.12    0.63
   3  -3   1    9.11    0.66
   1   3   1   82.41    1.63
   1  -3   1   77.26    1.64
  -1   3  -1   81.10    1.67
   1  -3   1   79.59    1.77
  -1  -3  -1   80.68    1.54
  -1   3  -1   79.29    1.78
  -1   3   1   88.79    1.70
   1   3  -1   90.43    1.76
  -1  -3   1   90.73    1.54
  -1   3   1   87.07    1.03
   1  -3  -1   86.81    1.08
   1   3  -1   92.37    1.61
   1  -3  -1   86.45    1.63
  -1  -3   1   89.79    1.78
   3   3  -1  116.57    2.09
  -3   3   1  114.78    1.72
   3  -3  -1  113.97    1.93
   3   3  -1  117.26    1.62
  -3  -3   1  117.56    2.14
  -3  -3   1  114.73    1.47
  -3   3   1  116.91    2.03
   3  -3  -1  117.80    1.74
   5  -3  -1   69.87    1.65
   5   3  -1   70.43    1.72
  -5  -3   1   69.00    1.81
  -5   3   1   69.05    1.66
  -5   3   1   73.26    1.70
  -5  -3   1   64.88    0.85
  -5   3   1   69.07    1.63
  -7  -3   1   11.03    0.82
  -7   3   1   13.03    0.77
  -7   3   1   12.85    0.75
   7   3  -1   10.97    0.78
   7  -3  -1   12.37    0.82
  -7   3   1   11.60    0.79
  -9   3   1  140.19    2.60
  -9  -3   1  139.69    3.12
  -9   3   1  136.62    3.08
  -9   3   1  140.31    2.61
   9   3  -1  145.27    3.02
 -11  -3   1    0.75    0.35
 -11   3   1    0.48    0.26
 -11   3   1    0.62    0.27
 -11   3   1    0.53    0.24
 -13  -3   1    0.21    0.31
 -13   3   1    0.25    0.31
 -13   3   1   -0.05    0.16
 -15   3   1    2.49    0.43
 -15   3   1    2.57    0.61
 -15  -3   1    2.13    0.57
 -17   3   1    9.81    0.88
 -17   3   1   10.02    1.19
 -17  -3   1    8.15    1.08
 -19   3   1    3.22    0.82
 -19   3   1    1.93    0.43
 -19  -3   1    2.22    0.68
 -21   3   1    0.68    0.47
 -21  -3   1    1.01    0.62
 -21   3   1    1.88    0.48
 -23   3   1   -0.32    0.56
 -23  -3   1    0.67    0.52
 -25   3   1    2.16    0.78
 -25  -3   1    1.13    0.58
 -27  -3   1    1.18    0.73
 -26  -4  -1    0.00    0.68
 -24   4  -1    0.08    0.61
 -24  -4  -1    0.21    0.53
 -22   4  -1    6.04    1.18
 -22  -4  -1    5.98    1.12
  20  -4   1    7.56    1.01
 -20   4  -1    9.22    1.33
 -20  -4  -1    5.47    0.99
  18  -4   1    7.87    0.98
 -18   4  -1    8.21    1.21
 -18  -4  -1    7.01    1.03
  16   4   1    0.05    0.11
  16  -4   1   -0.19    0.24
 -16   4  -1   -0.13    0.26
 -14  -4  -1   16.37    1.29
  14  -4   1   17.61    1.30
 -14   4  -1   14.83    1.34
  14   4   1   17.62    0.81
 -14  -4  -1   15.81    0.89
 -12   4  -1    2.74    0.59
 -12  -4  -1    2.82    0.38
  12  -4   1    2.73    0.54
  12   4   1    2.40    0.35
 -12  -4  -1    2.16    0.45
 -10  -4  -1    6.52    0.54
 -10  -4  -1    5.87    0.62
  10   4   1    5.15    0.49
 -10   4  -1    6.75    0.81
  10   4   1    5.31    0.58
  10  -4   1    5.46    0.65
   8  -4   1   10.36    0.83
  -8  -4  -1    9.27    0.62
  -8  -4  -1    9.06    0.67
  -8   4  -1   11.72    0.97
   8   4   1    8.29    0.61
   8   4   1    9.31    0.65
  -6   4  -1    8.58    0.75
   6  -4   1    7.14    0.70
  -6  -4  -1    9.14    0.59
   6   4   1   10.05    0.57
  -6   4  -1    7.92    0.70
   6  -4   1    7.06    0.67
  -6  -4  -1    8.38    0.54
   6   4   1    8.04    0.57
  -4  -4  -1    3.81    0.28
   4  -4   1    2.49    0.40
   4   4   1    3.69    0.26
  -4   4  -1    2.57    0.39
  -4   4  -1    2.60    0.40
   4  -4   1    2.47    0.40
  -4  -4  -1    3.04    0.35
   4   4   1    3.08    0.39
   2   4   1  629.95    4.88
   2  -4   1  606.12    5.16
  -2   4  -1  615.12    5.15
  -2   4  -1  628.42    5.50
   2  -4   1  615.44    5.53
  -2  -4  -1  623.69    4.57
   0   4  -1  198.06    2.70
   0   4   1  198.57    2.73
   0   4  -1  195.54    2.90
   0  -4  -1  203.11    2.66
   0   4  -1  195.05    2.95
   0  -4   1  192.08    2.62
   2   4  -1  105.93    2.09
  -2   4   1  101.72    2.03
   2   4  -1  100.29    1.77
  -2  -4   1  102.16    2.05
  -2  -4   1  103.44    1.69
   2  -4  -1  103.53    1.53
  -2   4   1  100.03    1.48
   2  -4  -1  100.97    1.92
  -4   4   1   69.91    1.79
  -4   4   1   67.00    1.72
   4   4  -1   75.72    1.37
  -4  -4   1   71.45    1.83
  -4   4   1   67.35    1.53
  -4  -4   1   71.56    1.18
   4  -4  -1   70.65    1.58
   4   4  -1   72.30    1.76
  -6   4   1    0.44    0.21
  -6  -4   1    0.14    0.19
  -6   4   1    0.11    0.15
  -6  -4   1    0.07    0.05
  -6   4   1   -0.01    0.13
   6   4  -1    0.18    0.15
   6  -4  -1    0.36    0.19
   6   4  -1    0.10    0.06
   8   4  -1   11.04    0.82
  -8   4   1   11.42    0.79
  -8   4   1   11.71    0.81
  -8  -4   1   10.94    0.88
  -8   4   1   12.01    0.90
 -10  -4   1    1.45    0.36
 -10   4   1    1.25    0.29
 -10   4   1    1.77    0.34
 -10   4   1    1.83    0.42
 -12   4   1    3.22    0.49
 -12   4   1    3.25    0.57
 -12  -4   1    3.42    0.61
 -14   4   1    0.35    0.36
 -14   4   1    0.02    0.17
 -14  -4   1    0.27    0.22
 -16   4   1   48.68    2.54
 -16   4   1   44.71    1.92
 -16  -4   1   50.24    2.53
 -18   4   1   13.31    1.14
 -18  -4   1   11.48    1.35
 -18   4   1   14.13    1.48
 -20  -4   1    6.04    1.10
 -20   4   1    5.39    1.02
 -20   4   1    5.21    0.74
 -22  -4   1    2.21    0.76
 -22   4   1    3.28    0.89
 -24   4   1    0.44    0.62
 -24  -4   1    0.16    0.52
 -26   4   1   -0.18    0.60
 -26  -4   1   -0.26    0.68
 -27  -5  -1   -0.02    0.70
 -25  -5  -1    1.00    0.71
 -25   5  -1    0.06    0.59
 -23  -5  -1   -0.02    0.44
 -23   5  -1    1.23    0.72
 -21  -5  -1    6.10    1.03
 -21   5  -1    8.06    1.30
  21  -5   1    7.23    1.01
  19  -5   1   27.93    1.91
 -19   5  -1   34.11    2.46
 -19  -5  -1   35.10    2.34
  17  -5   1   -0.08    0.27
 -17  -5  -1    0.35    0.31
 -17   5  -1    0.38    0.36
  15   5   1    0.06    0.10
 -15   5  -1    0.37    0.39
  15  -5   1    0.59    0.36
 -15  -5  -1    0.41    0.17
 -15  -5  -1   -0.07    0.30
 -13   5  -1    0.43    0.27
  13  -5   1    1.26    0.41
 -13  -5  -1    0.07    0.24
  13   5   1    0.82    0.21
 -13  -5  -1    0.81    0.20
 -11  -5  -1    0.87    0.22
  11   5   1    0.29    0.14
 -11  -5  -1    0.37    0.21
  11  -5   1    0.38    0.23
 -11   5  -1    0.58    0.36
  -9  -5  -1    3.27    0.46
   9  -5   1    3.26    0.52
  -9  -5  -1    3.51    0.37
   9   5   1    3.33    0.40
  -9   5  -1    3.77    0.58
   9   5   1    3.33    0.41
  -7  -5  -1   39.12    1.21
  -7   5  -1   38.07    1.69
  -7  -5  -1   37.20    1.24
   7   5   1   38.29    1.31
   7   5   1   39.09    1.19
   7  -5   1   36.31    1.59
  -5   5  -1    8.36    0.73
  -5   5  -1    8.93    0.80
   5  -5   1    8.32    0.72
   5   5   1    8.14    0.44
   5  -5   1    8.10    0.77
  -5  -5  -1    7.94    0.48
  -5  -5  -1    7.72    0.53
   5   5   1    8.03    0.60
  -3  -5  -1   16.46    0.81
   3  -5   1   13.98    0.91
  -3   5  -1   14.30    0.95
  -3   5  -1   14.34    0.88
  -3  -5  -1   14.42    0.49
   3  -5   1   12.95    0.85
   3   5   1   15.63    0.45
   3   5   1   15.77    0.82
  -1  -5  -1   26.81    1.05
  -1   5  -1   27.93    1.22
  -1   5  -1   26.95    1.13
   1  -5   1   27.13    1.22
   1  -5   1   27.31    1.13
   1   5   1   27.27    1.08
  -1   5   1   69.47    1.79
  -1  -5   1   65.74    1.58
  -1   5   1   70.27    1.18
   1  -5  -1   68.96    1.67
   1   5  -1   69.15    1.65
   1   5  -1   72.01    1.85
   1  -5  -1   73.04    1.30
   3  -5  -1   10.27    0.60
  -3  -5   1   10.76    0.57
  -3   5   1   10.70    0.73
  -3   5   1   10.36    0.57
   3   5  -1    9.24    0.59
  -3   5   1   11.50    0.78
   3   5  -1   10.96    0.73
  -3  -5   1   10.07    0.72
   5   5  -1   58.59    1.29
   5  -5  -1   57.92    1.63
  -5  -5   1   59.31    1.82
   5   5  -1   62.56    1.77
  -5   5   1   57.01    1.75
  -5   5   1   57.30    1.61
  -5  -5   1   63.08    1.20
  -5   5   1   55.75    1.80
  -7   5   1   39.32    1.53
  -7  -5   1   37.78    1.57
   7  -5  -1   39.53    1.51
   7   5  -1   32.57    0.66
   7   5  -1   37.47    1.44
   7   5  -1   30.72    0.74
  -7   5   1   38.78    1.50
  -7   5   1   38.18    1.50
  -9   5   1    1.51    0.42
  -9  -5   1    1.42    0.39
  -9   5   1    2.01    0.37
 -11   5   1    0.93    0.38
 -11   5   1    0.69    0.24
 -11  -5   1    0.97    0.34
 -13   5   1    7.05    0.90
 -13   5   1    6.83    0.74
 -13  -5   1    7.57    0.93
 -15  -5   1   10.72    1.16
 -15   5   1   10.01    1.16
 -15   5   1   10.93    0.99
 -17   5   1   44.47    2.09
 -17  -5   1   46.98    2.56
 -17   5   1   47.91    2.64
 -19   5   1   21.17    1.92
 -19  -5   1   17.51    1.69
 -19   5   1   19.19    1.46
 -21   5   1    1.12    0.58
 -21   5   1    0.71    0.37
 -21  -5   1    0.63    0.60
 -23   5   1    0.89    0.54
 -23  -5   1    0.14    0.50
 -25  -5   1   -0.33    0.59
 -25   5   1    0.51    0.64
 -27  -5   1    0.55    0.72
 -26  -6  -1    0.86    0.82
 -24  -6  -1    0.47    0.69
 -24   6  -1    0.12    0.61
 -22   6  -1   -0.54    0.53
 -22  -6  -1    0.50    0.51
 -20  -6  -1    0.59    0.57
  20  -6   1   -0.15    0.34
 -20   6  -1    1.40    0.61
  18  -6   1    1.29    0.52
 -18   6  -1    0.63    0.34
 -18  -6  -1    0.69    0.45
  16  -6   1    6.88    0.97
 -16   6  -1    5.43    0.92
 -16  -6  -1    6.48    0.92
  14  -6   1    2.62    0.61
 -14   6  -1    2.75    0.63
  14   6   1    2.65    0.31
 -14  -6  -1    3.08    0.56
 -12   6  -1    0.94    0.39
  12   6   1    1.02    0.25
 -12  -6  -1    1.32    0.23
  12  -6   1    1.28    0.41
 -12  -6  -1    1.36    0.40
  10   6   1   49.89    1.50
  10   6   1   43.14    1.57
 -10   6  -1   51.34    2.32
 -10  -6  -1   46.73    1.29
 -10  -6  -1   46.59    1.74
  10  -6   1   49.28    2.11
   8   6   1   61.92    1.61
   8  -6   1   58.12    2.16
  -8  -6  -1   62.48    1.53
  -8   6  -1   58.64    2.27
   8   6   1   61.83    1.72
  -8  -6  -1   59.09    1.69
  -6  -6  -1    9.04    0.60
   6   6   1    9.74    0.55
   6  -6   1    8.34    0.78
  -6  -6  -1    8.48    0.56
   6   6   1   10.66    0.74
  -6   6  -1    8.90    0.86
  -4  -6  -1   22.19    0.97
   4   6   1   22.06    0.66
   4   6   1   21.82    1.04
  -4   6  -1   20.50    1.19
   4  -6   1   20.38    1.13
  -4  -6  -1   20.79    0.71
   4  -6   1   19.51    1.17
   2  -6   1    0.53    0.24
  -2   6  -1    0.18    0.19
   2  -6   1    0.64    0.30
  -2   6  -1    0.24    0.15
   2   6   1    0.21    0.15
  -2  -6  -1    0.08    0.13
   2   6   1    0.04    0.07
   2   6   1    0.06    0.08
   0   6   1    1.82    0.20
   0   6  -1    1.92    0.35
   0   6  -1    1.26    0.31
   0  -6   1    1.55    0.30
   0   6  -1    1.61    0.36
   0  -6  -1    2.09    0.25
   0  -6  -1    1.92    0.33
   0   6   1    1.57    0.31
  -2   6   1    8.27    0.70
   2  -6  -1    9.79    0.60
  -2  -6   1    9.53    0.63
   2   6  -1   10.09    0.75
  -2   6   1    9.70    0.75
  -2  -6   1    8.77    0.71
   2   6  -1    8.10    0.61
  -2   6   1    8.94    0.54
  -4   6   1    4.44    0.45
   4  -6  -1    5.03    0.50
  -4  -6   1    5.33    0.57
  -4  -6   1    5.61    0.44
  -4   6   1    4.51    0.53
  -4   6   1    4.11    0.51
   4   6  -1    5.29    0.46
   4   6  -1    5.71    0.58
  -6   6   1  149.85    2.90
  -6   6   1  150.23    3.09
   6   6  -1  152.60    2.93
  -6  -6   1  149.49    3.10
   6   6  -1  148.26    2.15
   6  -6  -1  150.80    2.94
  -8  -6   1   70.65    2.29
   8   6  -1   73.61    2.17
  -8   6   1   73.05    2.26
   8   6  -1   66.18    1.05
  -8   6   1   76.89    2.30
 -10   6   1   14.65    1.11
 -10  -6   1   13.63    1.09
 -10   6   1   13.45    1.02
 -12  -6   1   10.85    1.03
 -12   6   1   12.23    1.13
 -12   6   1   11.79    1.00
 -14  -6   1    4.64    0.75
 -14   6   1    4.11    0.71
 -14   6   1    4.06    0.66
 -16   6   1    0.14    0.23
 -16  -6   1    0.77    0.49
 -16   6   1    0.40    0.29
 -18  -6   1    3.32    0.81
 -18   6   1    2.68    0.80
 -18   6   1    2.85    0.63
 -20   6   1    1.75    0.71
 -20  -6   1    0.57    0.50
 -20   6   1    1.29    0.47
 -22   6   1    0.27    0.41
 -22  -6   1    0.83    0.64
 -22   6   1    1.18    0.62
 -24  -6   1    0.00    0.54
 -24   6   1   -0.23    0.46
 -26  -6   1    0.42    0.76
 -23   7  -1    1.02    0.70
 -23   7  -1   -0.20    0.45
 -23  -7  -1    0.57    0.67
 -21  -7  -1   -0.56    0.49
  21  -7   1   -0.20    0.40
 -21   7  -1   -0.31    0.48
 -19   7  -1    4.37    0.96
 -19  -7  -1    4.36    0.90
  19  -7   1    3.55    0.76
 -17  -7  -1    1.30    0.50
  17  -7   1    1.09    0.51
 -17   7  -1    1.26    0.60
 -15   7  -1    0.33    0.32
 -15  -7  -1    0.35    0.31
  15  -7   1   -0.65    0.38
 -13  -7  -1    7.20    0.80
 -13  -7  -1    6.49    0.44
  13   7   1    5.85    0.52
 -13   7  -1    7.56    1.09
  13  -7   1    7.21    0.94
  11   7   1   25.82    1.16
 -11   7  -1   28.02    1.83
 -11  -7  -1   28.27    0.99
  11  -7   1   27.84    1.70
 -11  -7  -1   25.63    1.37
   9  -7   1    4.14    0.67
  -9  -7  -1    5.27    0.58
   9   7   1    5.09    0.53
   9   7   1    4.92    0.50
  -9  -7  -1    5.44    0.47
  -9   7  -1    5.14    0.81
  -7  -7  -1    6.65    0.53
  -7   7  -1    6.95    0.83
   7   7   1    6.06    0.47
   7   7   1    6.26    0.59
  -7  -7  -1    5.98    0.53
   7  -7   1    5.43    0.69
   5   7   1   81.17    1.45
   5   7   1   80.68    2.10
  -5  -7  -1   79.21    1.59
  -5   7  -1   85.09    2.60
  -5  -7  -1   77.35    1.84
   5  -7   1   82.30    2.50
   3  -7   1  114.18    2.77
   3   7   1  121.97    1.55
  -3  -7  -1  122.42    2.35
   3  -7   1  119.76    3.02
  -3   7  -1  127.82    3.01
   3   7   1  120.48    2.57
   1  -7   1   13.03    0.89
   1   7   1   14.11    0.58
   1   7   1   13.72    0.59
  -1  -7  -1   13.80    0.85
   1   7   1   13.60    0.89
  -1   7  -1   12.08    0.87
  -1   7  -1   14.23    1.00
  -1   7   1  119.35    2.71
  -1  -7   1  128.51    2.56
   1   7  -1  135.15    2.99
  -1   7   1  123.29    1.92
   1   7  -1  127.22    2.63
  -1   7   1  120.42    2.69
   1  -7  -1  126.47    2.15
   1   7  -1  131.64    2.84
   3   7  -1  228.49    3.72
  -3   7   1  228.11    3.04
  -3  -7   1  217.35    3.13
  -3   7   1  227.32    3.83
  -3  -7   1  219.95    3.68
   3  -7  -1  234.14    3.29
   3   7  -1  217.58    3.19
  -5   7   1    5.21    0.62
   5  -7  -1    5.31    0.57
   5   7  -1    5.31    0.59
  -5  -7   1    5.15    0.60
  -5   7   1    5.48    0.56
   5   7  -1    4.25    0.43
  -5  -7   1    5.14    0.46
  -7   7   1    3.07    0.52
  -7  -7   1    4.60    0.63
   7   7  -1    4.12    0.40
   7   7  -1    4.07    0.54
   7   7  -1    4.54    0.36
  -7   7   1    3.12    0.52
  -9   7   1   47.04    1.95
  -9  -7   1   44.93    1.95
  -9   7   1   49.25    2.00
   9   7  -1   38.77    0.87
   9   7  -1   34.90    0.91
 -11   7   1    1.73    0.43
 -11   7   1    1.43    0.43
 -11  -7   1    0.59    0.35
 -13   7   1    2.57    0.50
 -13  -7   1    1.63    0.45
 -13   7   1    2.03    0.50
 -15   7   1   -0.34    0.36
 -15  -7   1   -0.10    0.31
 -15   7   1    0.29    0.33
 -17   7   1    6.68    0.92
 -17   7   1    7.10    1.07
 -17  -7   1    5.95    0.97
 -19  -7   1    0.30    0.38
 -19   7   1   -0.42    0.54
 -19   7   1    0.59    0.38
 -21   7   1   -0.26    0.40
 -21   7   1    0.37    0.40
 -21  -7   1    0.22    0.40
 -23  -7   1    0.75    0.60
 -23   7   1    0.13    0.35
 -23   7   1    0.12    0.50
 -25  -7   1    0.70    0.73
 -25   7   1    1.21    0.82
 -27  -7   1   -0.54    0.80
 -24   8  -1    0.12    0.57
 -22   8  -1    0.79    0.57
 -22   8  -1    0.07    0.38
 -22  -8  -1    0.50    0.54
 -20   8  -1    1.79    0.73
 -20  -8  -1    2.25    0.78
  20  -8   1    1.62    0.63
 -18  -8  -1   -0.41    0.41
 -18   8  -1    0.48    0.50
  18  -8   1   -0.20    0.28
  16  -8   1   28.63    2.05
 -16   8  -1   30.02    2.24
 -16  -8  -1   25.71    1.77
 -14  -8  -1   69.95    2.65
 -14   8  -1   80.27    3.41
  14  -8   1   76.30    3.17
  12   8   1    3.65    0.45
 -12  -8  -1    4.19    0.38
  12  -8   1    3.50    0.65
 -12  -8  -1    4.63    0.65
 -12   8  -1    4.70    0.83
 -10   8  -1    0.65    0.36
  10   8   1    1.40    0.32
 -10  -8  -1    0.56    0.22
  10  -8   1    0.95    0.38
 -10  -8  -1    1.07    0.24
  10   8   1    0.89    0.26
   8   8   1    5.69    0.59
  -8  -8  -1    5.45    0.49
   8   8   1    4.79    0.46
  -8   8  -1    4.94    0.72
   8  -8   1    4.17    0.67
  -8  -8  -1    4.64    0.52
   6  -8   1   18.47    1.29
  -6  -8  -1   15.81    0.87
   6   8   1   16.36    0.73
   6   8   1   14.70    0.95
  -6  -8  -1   15.18    0.78
  -6   8  -1   19.51    1.32
   4  -8   1   37.50    1.74
   4   8   1   41.01    1.57
  -4  -8  -1   39.25    1.41
  -4   8  -1   38.07    1.76
   4   8   1   42.08    1.03
  -4  -8  -1   40.77    1.11
   2   8   1    0.17    0.10
   2  -8   1    0.00    0.22
  -2   8  -1    0.44    0.29
   2   8   1    0.11    0.13
   2  -8   1    0.17    0.23
   2   8   1   -0.09    0.17
   2   8   1    0.64    0.29
   0   8   1    6.09    0.45
   0   8  -1    5.58    0.66
   0  -8   1    5.06    0.57
   0   8   1    5.79    0.65
   0   8  -1    5.13    0.64
   0   8   1    5.74    0.48
  -2  -8   1   86.41    2.22
   2   8  -1   86.13    2.48
   2   8  -1   90.37    2.48
   2   8  -1   81.10    2.18
   2  -8  -1   86.43    2.03
  -2   8   1   82.62    2.44
  -2   8   1   85.68    1.84
  -4  -8   1   15.81    1.05
  -4   8   1   18.70    1.03
   4  -8  -1   20.38    1.12
   4   8  -1   15.26    0.90
  -4   8   1   18.79    1.20
  -4  -8   1   15.89    0.89
   4   8  -1   17.48    1.10
   6   8  -1    3.25    0.37
   6   8  -1    2.91    0.38
  -6   8   1    3.92    0.59
  -6   8   1    3.37    0.50
   6   8  -1    3.42    0.49
  -6  -8   1    3.38    0.53
  -8   8   1    1.56    0.42
   8   8  -1    1.54    0.25
   8   8  -1    1.43    0.23
  -8  -8   1    1.31    0.39
  -8   8   1    1.37    0.42
  10   8  -1    4.01    0.29
 -10   8   1    4.91    0.72
  10   8  -1    3.80    0.30
 -10   8   1    5.25    0.72
 -10  -8   1    4.89    0.71
 -12   8   1   36.66    2.01
 -12  -8   1   33.32    1.87
 -12   8   1   34.38    1.88
 -14   8   1   24.40    1.66
 -14  -8   1   24.21    1.72
 -14   8   1   23.86    1.77
 -16   8   1    0.86    0.46
 -16   8   1    0.35    0.33
 -16  -8   1    0.09    0.33
 -18   8   1    1.12    0.55
 -18  -8   1   -0.32    0.47
 -18   8   1    0.77    0.41
 -20   8   1    2.49    0.68
 -20  -8   1    0.88    0.54
 -20   8   1    2.19    0.72
 -22   8   1    1.29    0.55
 -22   8   1    0.27    0.52
 -24  -8   1    0.46    0.54
 -24   8   1   -0.57    0.64
 -26  -8   1    0.59    0.86
 -23   9  -1    0.14    0.41
 -23   9  -1    0.46    0.61
 -21   9  -1    1.87    0.75
 -21  -9  -1    1.38    0.76
 -19   9  -1   -0.48    0.47
 -19  -9  -1   -0.29    0.50
 -17   9  -1    4.34    0.91
 -17  -9  -1    3.00    0.68
  17  -9   1    5.66    1.02
 -15   9  -1    8.32    1.22
  15  -9   1    7.74    1.12
 -15  -9  -1    7.16    0.96
  13  -9   1   17.91    1.59
 -13  -9  -1   17.68    1.29
 -13   9  -1   17.26    1.59
  13   9   1   15.79    0.88
  11   9   1    0.46    0.24
  11  -9   1    0.45    0.43
 -11  -9  -1    0.45    0.30
  11   9   1   -0.22    0.21
 -11   9  -1    0.64    0.48
   9   9   1    2.95    0.45
   9   9   1    2.84    0.41
  -9   9  -1    3.95    0.69
   9   9   1    3.70    0.46
   9  -9   1    3.72    0.66
  -9  -9  -1    3.04    0.42
   7   9   1   18.57    0.85
   7   9   1   18.43    1.11
   7  -9   1   18.17    1.37
   7   9   1   17.60    1.02
  -7  -9  -1   17.67    0.92
  -7   9  -1   20.89    1.49
   5  -9   1   29.12    1.66
   5   9   1   32.37    1.01
   5   9   1   31.66    1.46
   5   9   1   32.37    1.42
  -5   9  -1   36.34    1.88
  -5  -9  -1   31.87    1.09
  -3   9  -1    5.42    0.69
   3  -9   1    5.76    0.71
   3   9   1    7.05    0.73
   3   9   1    7.46    0.48
   3   9   1    7.34    0.53
   1  -9   1    0.38    0.22
  -1   9  -1    0.37    0.25
   1   9   1    0.45    0.17
   1   9   1    0.30    0.28
   1   9   1   -0.07    0.16
   1   9  -1   19.70    1.27
  -1   9   1   16.18    0.83
  -1  -9   1   18.84    1.16
   1   9  -1   18.05    1.20
  -1   9   1   16.32    1.14
   1  -9  -1   16.54    0.93
   3  -9  -1   59.80    1.91
  -3   9   1   58.13    1.74
  -3   9   1   56.37    2.15
   3   9  -1   59.11    2.12
   3   9  -1   60.50    2.23
   3   9  -1   54.05    1.86
  -3  -9   1   54.77    1.85
   5   9  -1   39.89    1.72
   5  -9  -1   43.60    1.86
  -5   9   1   43.90    1.97
  -5   9   1   43.71    1.73
   5   9  -1   38.47    1.48
  -5  -9   1   40.09    1.74
   7   9  -1    9.40    0.71
  -7   9   1   11.15    0.96
   7   9  -1   10.00    0.67
  -7   9   1    9.76    0.98
  -7  -9   1    8.89    0.85
   9   9  -1    0.97    0.24
  -9   9   1    1.07    0.31
  -9  -9   1    0.51    0.29
  -9   9   1    0.80    0.35
   9   9  -1    0.60    0.16
  11   9  -1   25.87    0.79
 -11   9   1   38.11    2.03
  11   9  -1   28.17    0.81
 -11  -9   1   39.65    2.02
 -11   9   1   37.60    2.01
 -13   9   1    8.81    1.05
 -13  -9   1    5.81    0.88
 -13   9   1    8.73    1.07
 -15  -9   1    6.04    0.92
 -15   9   1    9.23    1.18
 -15   9   1    9.14    1.12
 -17  -9   1    1.99    0.61
 -17   9   1    1.93    0.63
 -17   9   1    1.45    0.52
 -19   9   1    0.56    0.59
 -19   9   1    0.80    0.46
 -19  -9   1   -0.39    0.49
 -21  -9   1    0.62    0.57
 -21   9   1   -0.14    0.39
 -21   9   1    1.09    0.61
 -23  -9   1    0.77    0.54
 -23   9   1    0.52    0.60
 -23   9   1    0.32    0.48
 -25  -9   1   -0.02    0.62
 -22  10  -1    0.73    0.54
 -22  10  -1    0.33    0.55
 -20  10  -1    0.60    0.46
 -18 -10  -1    1.48    0.53
  18 -10   1    2.29    0.67
 -18  10  -1    2.37    0.83
 -16 -10  -1    3.14    0.67
 -16  10  -1    4.95    1.02
  16 -10   1    4.33    0.92
 -14 -10  -1    9.51    1.01
  14 -10   1    9.44    1.25
 -14  10  -1   10.48    1.35
 -12 -10  -1    3.64    0.55
 -12  10  -1    4.55    0.91
  12  10   1    4.33    0.55
  12 -10   1    4.81    0.89
  10 -10   1    3.45    0.73
  10  10   1    2.78    0.43
  10  10   1    3.55    0.47
  10  10   1    3.32    0.52
 -10  10  -1    3.04    0.67
 -10 -10  -1    3.29    0.51
  -8  10  -1    0.94    0.37
   8 -10   1    0.72    0.44
   8  10   1    0.57    0.19
   8  10   1    0.64    0.29
   8  10   1    0.75    0.28
  -8 -10  -1    1.09    0.28
  -6 -10  -1    0.23    0.19
   6  10   1    0.00    0.18
   6 -10   1    0.09    0.32
  -6  10  -1   -0.06    0.26
   6  10   1    0.02    0.12
   4  10   1    0.50    0.20
   4  10   1    0.69    0.29
   4 -10   1    0.90    0.37
   4  10   1    0.47    0.16
  -4  10  -1    0.50    0.35
   2  10   1    1.94    0.30
  -2  10  -1    1.56    0.45
   2  10   1    2.10    0.32
   2  10   1    1.77    0.43
   2 -10   1    1.88    0.47
   0 -10   1   10.74    0.97
   0  10  -1   12.48    1.08
   0  10   1    9.98    0.94
   0  10   1   13.29    0.87
   0  10   1   12.02    0.74
   2  10  -1   13.92    1.14
  -2  10   1   12.80    1.09
  -2  10   1   13.62    0.85
   2 -10  -1   14.64    1.01
  -2 -10   1   12.63    0.97
   4 -10  -1   -0.06    0.21
  -4  10   1    0.10    0.24
  -4  10   1    0.09    0.21
  -4 -10   1    0.25    0.16
  -6  10   1    3.02    0.58
   6  10  -1    2.80    0.44
  -6 -10   1    2.69    0.51
   6  10  -1    3.09    0.43
  -6  10   1    2.68    0.51
   8  10  -1   17.38    0.93
   8  10  -1   14.64    0.92
  -8  10   1   15.68    1.21
  -8  10   1   16.97    1.37
  -8 -10   1   17.12    1.24
 -10 -10   1   10.90    1.06
  10  10  -1    9.89    0.64
 -10  10   1   12.66    1.22
  10  10  -1    8.60    0.64
 -10  10   1   12.29    1.12
 -12  10   1   16.81    1.43
 -12  10   1   17.31    1.48
 -12 -10   1   17.47    1.45
 -14  10   1   18.91    1.62
 -14  10   1   17.97    1.62
 -16  10   1    0.97    0.46
 -16 -10   1    1.48    0.60
 -16  10   1    2.05    0.70
 -18  10   1   -0.09    0.49
 -18  10   1    0.62    0.52
 -18 -10   1    0.61    0.44
 -20  10   1    0.92    0.55
 -20 -10   1   -0.20    0.43
 -20  10   1    0.03    0.39
 -22  10   1    0.66    0.69
 -22  10   1    1.29    0.60
 -22 -10   1    0.51    0.53
 -24  10   1    0.70    0.56
 -24 -10   1    0.24    0.60
 -24  10   1    1.01    0.67
 -23  11  -1   -0.14    0.49
 -21  11  -1    1.82    0.70
 -21  11  -1   -0.82    0.78
 -19  11  -1    1.08    0.63
 -17 -11  -1    0.64    0.44
  17 -11   1    0.93    0.58
 -17  11  -1    1.58    0.65
 -15  11  -1    0.27    0.48
  15 -11   1   -0.09    0.38
 -15 -11  -1    0.15    0.27
  13 -11   1   10.06    1.27
 -13 -11  -1    7.61    0.83
 -13  11  -1   11.47    1.44
  11 -11   1    3.19    0.71
 -11  11  -1    3.12    0.72
  11  11   1    3.06    0.49
 -11 -11  -1    2.79    0.49
   9 -11   1    1.82    0.57
   9  11   1    1.53    0.34
   9  11   1    1.57    0.41
  -9  11  -1    2.52    0.69
  -9 -11  -1    1.73    0.37
  -7  11  -1    0.31    0.35
   7  11   1    0.13    0.23
  -7 -11  -1   -0.19    0.18
   7  11   1   -0.02    0.13
   7 -11   1    0.34    0.28
   5  11   1    0.04    0.17
   5  11   1   -0.39    0.19
   5  11   1    0.41    0.23
   5 -11   1   -0.19    0.23
  -5  11  -1   -0.01    0.22
   3  11   1    1.50    0.28
  -3  11  -1    1.04    0.38
   3  11   1    0.68    0.24
   3  11   1    0.87    0.22
   3 -11   1    0.41    0.30
   1  11   1    0.54    0.27
   1  11   1    0.55    0.19
   1  11   1    0.78    0.28
  -1  11  -1    0.87    0.37
   1 -11   1    0.55    0.32
  -1  11   1    0.30    0.20
  -1 -11   1    0.03    0.21
  -1  11   1    0.17    0.17
  -1  11   1   -0.06    0.25
   1  11  -1    0.58    0.30
  -3 -11   1    0.98    0.32
   3 -11  -1    0.60    0.30
  -3  11   1    0.36    0.26
   3  11  -1    0.72    0.35
  -3  11   1    0.57    0.19
  -5  11   1    7.99    0.81
  -5 -11   1    6.00    0.78
  -5  11   1    8.40    0.96
   5  11  -1    6.29    0.67
  -7  11   1    1.22    0.38
   7  11  -1    1.24    0.32
  -7  11   1    2.22    0.52
  -7 -11   1    1.20    0.36
   7  11  -1    1.20    0.30
  -9 -11   1    2.08    0.52
  -9  11   1    1.75    0.44
   9  11  -1    2.26    0.38
   9  11  -1    1.61    0.33
  -9  11   1    2.65    0.64
  11  11  -1   20.19    0.95
 -11  11   1   23.76    1.76
 -11  11   1   22.35    1.64
 -11 -11   1   19.91    1.49
 -13  11   1    4.45    0.82
 -13  11   1    5.16    0.88
 -13 -11   1    2.54    0.61
 -15  11   1   -0.24    0.43
 -15 -11   1   -0.04    0.32
 -15  11   1    0.47    0.43
 -17 -11   1    1.53    0.58
 -17  11   1    2.59    0.77
 -17  11   1    3.42    0.88
 -19  11   1   -0.18    0.43
 -19  11   1    0.19    0.39
 -19 -11   1   -0.19    0.40
 -21  11   1    0.27    0.65
 -21  11   1    0.06    0.41
 -21 -11   1    0.12    0.54
 -23 -11   1    1.15    0.72
 -23  11   1    0.81    0.63
 -23  11   1    1.13    0.73
 -22  12  -1   -0.28    0.48
 -20  12  -1    0.29    0.52
 -20  12  -1    1.03    0.65
 -18  12  -1    1.23    0.76
  16 -12   1    0.64    0.54
 -16  12  -1    1.27    0.61
  14 -12   1   -0.12    0.33
 -14  12  -1    0.16    0.38
 -12  12  -1    1.20    0.54
 -12 -12  -1    0.60    0.31
  12 -12   1    0.15    0.34
 -10  12  -1    0.98    0.45
 -10 -12  -1    0.82    0.29
  10  12   1    1.52    0.47
  10 -12   1    0.46    0.40
   8  12   1    3.39    0.58
  -8  12  -1    3.20    0.75
   8 -12   1    2.65    0.69
  -8 -12  -1    2.79    0.44
   6  12   1    6.99    0.65
  -6  12  -1    8.26    1.01
   6 -12   1    7.22    1.01
   6  12   1    5.54    0.50
   6  12   1    6.35    0.78
   4 -12   1    0.76    0.37
   4  12   1    0.97    0.25
  -4  12  -1    0.57    0.34
   4  12   1    0.68    0.19
   4  12   1    1.31    0.38
   2  12   1    7.02    0.65
   2  12   1    5.95    0.55
  -2  12  -1    5.51    0.78
   2  12   1    4.92    0.68
   2 -12   1    4.23    0.70
   0 -12   1    8.98    0.97
   0  12  -1   10.23    1.04
   0  12   1    9.87    0.85
   0  12   1    9.63    1.00
   0  12   1   10.22    0.76
  -2  12   1    0.18    0.21
  -2  12   1    0.66    0.25
   2  12  -1    0.17    0.23
  -2 -12   1   -0.05    0.19
   4  12  -1    2.17    0.54
   4  12  -1    1.57    0.39
  -4  12   1    0.91    0.39
  -4  12   1    1.15    0.35
   6  12  -1    1.40    0.36
  -6 -12   1    1.74    0.44
  -6  12   1    1.41    0.40
  -6  12   1    1.37    0.43
   8  12  -1    0.34    0.22
  -8 -12   1   -0.20    0.24
  -8  12   1    0.47    0.34
  -8  12   1    0.09    0.26
 -10 -12   1    0.16    0.32
 -10  12   1   -0.40    0.25
 -10  12   1   -0.37    0.37
  10  12  -1    0.09    0.15
 -12  12   1    0.80    0.42
 -12 -12   1    0.18    0.29
 -12  12   1    0.53    0.37
 -14 -12   1    1.25    0.47
 -14  12   1    1.21    0.52
 -14  12   1    1.86    0.67
 -16 -12   1    2.92    0.72
 -16  12   1    3.70    0.91
 -16  12   1    1.91    0.65
 -18  12   1    1.51    0.65
 -18  12   1    1.20    0.69
 -18 -12   1    0.60    0.43
 -20 -12   1    1.42    0.69
 -20  12   1    0.09    0.61
 -20  12   1   -0.19    0.56
 -22  12   1    1.66    0.82
 -22  12   1    1.12    0.74
 -24  12   1    0.59    0.69
 -23  13  -1    0.14    0.66
 -21  13  -1   -0.65    0.61
 -21  13  -1   -0.47    0.54
 -19  13  -1   -0.65    0.50
 -19  13  -1   -0.59    0.54
 -17  13  -1   -0.20    0.44
  15 -13   1   -1.58    0.77
 -15  13  -1    0.06    0.52
  13 -13   1    0.31    0.32
 -13  13  -1   -0.27    0.48
 -11 -13  -1    0.14    0.26
  11 -13   1    0.75    0.39
 -11  13  -1    0.09    0.38
  11  13   1    0.17    0.28
   9 -13   1    0.23    0.34
  -9  13  -1    0.36    0.38
   9  13   1   -0.14    0.25
  -9 -13  -1    0.12    0.22
   7  13   1    6.28    0.83
   7 -13   1    7.13    1.04
  -7  13  -1    7.37    1.03
   7  13   1    7.19    0.69
   5 -13   1    1.41    0.55
   5  13   1    1.30    0.32
   5  13   1    0.16    0.23
  -5  13  -1    0.98    0.44
   3  13   1   14.00    0.88
   3  13   1   12.36    1.17
   3  13   1   11.22    0.80
  -3  13  -1   14.03    1.29
   3 -13   1    9.46    1.11
   1 -13   1    0.12    0.35
   1  13   1    0.58    0.27
   1  13   1    0.34    0.23
   1  13   1   -0.05    0.15
  -1  13  -1    0.57    0.39
  -1  13   1    9.55    0.82
  -1  13   1    7.58    0.97
   1  13  -1   10.41    1.10
  -1  13   1    8.81    0.91
  -3  13   1    0.13    0.34
  -3  13   1    0.06    0.20
   3  13  -1   -0.15    0.21
   3  13  -1   -0.40    0.31
  -5  13   1   15.92    1.23
  -5  13   1   15.11    1.41
   5  13  -1   13.76    1.12
   5  13  -1   14.82    1.27
  -7 -13   1    0.36    0.35
  -7  13   1    0.12    0.27
  -7  13   1    0.43    0.35
   7  13  -1    0.42    0.24
  -9  13   1    0.14    0.30
   9  13  -1    0.12    0.19
  -9 -13   1    0.04    0.24
  -9  13   1    0.82    0.48
  11  13  -1    0.77    0.30
 -11 -13   1    0.49    0.31
 -11  13   1    1.13    0.47
 -11  13   1    0.79    0.53
 -13  13   1    1.99    0.72
 -13  13   1    1.82    0.60
 -13 -13   1    1.67    0.56
 -15  13   1    0.30    0.43
 -15  13   1    0.66    0.52
 -15 -13   1   -0.09    0.36
 -17  13   1    0.07    0.45
 -17 -13   1   -0.08    0.39
 -17  13   1    0.03    0.42
 -19 -13   1    0.67    0.57
 -19  13   1    0.05    0.56
 -19  13   1    0.10    0.51
 -21  13   1    1.07    0.74
 -21  13   1    1.21    0.74
 -23  13   1   -0.09    0.56
 -20  14  -1    0.33    0.53
 -20  14  -1   -0.45    0.57
 -18  14  -1    0.49    0.63
 -18  14  -1    0.79    0.64
 -16  14  -1    0.60    0.57
  14 -14   1    0.57    0.52
 -14  14  -1   -0.01    0.39
  12 -14   1   -0.30    0.43
 -12  14  -1    0.23    0.44
  10  14   1    1.69    0.47
 -10  14  -1    2.96    0.75
  10 -14   1    1.77    0.63
   8 -14   1   16.66    1.62
   8  14   1   16.20    1.35
  -8  14  -1   20.81    1.76
  -6  14  -1    8.49    1.10
   6 -14   1    6.98    1.08
   6  14   1    8.52    0.75
   6  14   1    7.88    0.93
  -4  14  -1   25.33    1.82
   4  14   1   26.37    1.24
   4 -14   1   19.36    1.63
   4  14   1   21.26    1.59
  -2  14  -1    3.82    0.76
   2 -14   1    2.99    0.63
   2  14   1    2.89    0.65
   2  14   1    2.91    0.47
   0  14   1    2.77    0.68
   0  14  -1    2.50    0.62
   0  14  -1    1.54    0.48
   0  14   1    1.77    0.41
   2  14  -1   25.39    1.66
  -2  14   1   20.61    1.25
   2  14  -1   27.83    1.82
  -2  14   1   22.17    1.72
   4  14  -1   11.89    1.11
  -4  14   1    9.65    1.16
   4  14  -1   12.44    1.22
  -4  14   1   10.58    1.00
  -6  14   1   33.86    1.91
   6  14  -1   29.18    1.85
  -6  14   1   33.65    2.23
   6  14  -1   29.16    1.71
  -8  14   1    5.98    0.88
   8  14  -1    4.91    0.69
  -8  14   1    7.40    1.08
 -10  14   1    0.63    0.47
 -10 -14   1    1.05    0.49
 -10  14   1    0.38    0.47
  10  14  -1    1.07    0.37
 -12 -14   1    0.63    0.38
 -12  14   1   -0.09    0.33
 -12  14   1    0.32    0.41
 -14  14   1   -0.50    0.44
 -14 -14   1   -0.08    0.33
 -14  14   1   -0.12    0.45
 -16 -14   1    1.11    0.61
 -16  14   1    0.17    0.39
 -16  14   1    0.65    0.52
 -18  14   1   -0.21    0.47
 -18  14   1    0.63    0.68
 -20  14   1   -0.14    0.58
 -20  14   1    0.71    0.67
 -22  14   1    0.87    0.84
 -19  15  -1    1.02    0.78
 -19  15  -1   -0.52    0.67
 -17  15  -1   -0.03    0.49
 -17  15  -1    0.63    0.65
 -15  15  -1    0.00    0.43
 -15  15  -1    0.28    0.46
 -13  15  -1    0.50    0.46
  11 -15   1    0.36    0.43
 -11  15  -1    0.05    0.37
  -9  15  -1    1.06    0.58
   9 -15   1    0.72    0.49
   9  15   1    0.79    0.44
  -7  15  -1    7.81    1.14
   7  15   1    8.55    1.04
   7 -15   1    7.02    1.08
   5 -15   1   -0.20    0.30
   5  15   1    0.61    0.38
  -5  15  -1    0.32    0.44
  -3  15  -1    0.00    0.28
   3  15   1    0.08    0.31
   3  15   1    0.63    0.25
   1  15   1    0.24    0.28
  -1  15  -1   -0.01    0.33
   1  15   1    0.28    0.24
  -1  15  -1    0.11    0.29
   1  15  -1    1.07    0.48
   1  15  -1    0.91    0.44
  -1  15   1    0.45    0.23
  -1  15   1    0.06    0.30
  -3  15   1   -0.06    0.25
  -3  15   1   -0.10    0.35
   3  15  -1    0.40    0.34
   3  15  -1   -0.21    0.32
  -5  15   1    1.38    0.49
   5  15  -1    1.41    0.48
  -5  15   1    1.54    0.48
   5  15  -1    1.54    0.50
  -7  15   1    2.94    0.77
  -7  15   1    2.83    0.69
   7  15  -1    1.92    0.58
   7  15  -1    2.51    0.58
  -9  15   1    1.87    0.51
   9  15  -1    1.22    0.42
  -9  15   1    1.49    0.67
 -11  15   1    0.58    0.49
 -11 -15   1    0.03    0.36
 -11  15   1    1.11    0.60
 -13 -15   1   -0.31    0.42
 -13  15   1    0.31    0.52
 -13  15   1   -0.37    0.38
 -15  15   1    1.01    0.55
 -15  15   1    1.25    0.65
 -15 -15   1    0.37    0.40
 -17  15   1   -0.10    0.43
 -17  15   1    0.27    0.51
 -19  15   1   -0.52    0.62
 -19  15   1   -0.71    0.64
 -21  15   1   -0.20    0.65
 -21  15   1   -0.42    0.59
 -18  16  -1    0.47    0.65
 -18  16  -1    2.03    0.97
 -16  16  -1   -0.57    0.68
 -16  16  -1   -0.77    0.63
 -14  16  -1    0.25    0.56
 -14  16  -1   -0.42    0.64
 -12  16  -1   -0.29    0.58
 -12  16  -1   -0.76    0.45
 -10  16  -1   -0.38    0.49
  -8  16  -1    0.26    0.42
   8  16   1   -0.60    0.37
  -6  16  -1    2.01    0.66
   6  16   1    0.71    0.36
  -6  16  -1    1.41    0.54
  -4  16  -1    0.48    0.37
   4  16   1    0.17    0.36
  -4  16  -1   -0.80    0.49
  -2  16  -1    1.11    0.47
   2  16   1    0.69    0.43
  -2  16  -1    1.16    0.49
   0  16  -1    0.24    0.31
   0  16   1    0.51    0.28
   0  16  -1    0.51    0.30
   0  16   1   -0.35    0.36
  -2  16   1   -0.56    0.47
   2  16  -1    0.40    0.40
  -2  16   1    0.45    0.25
   2  16  -1    0.44    0.34
  -4  16   1    0.09    0.30
   4  16  -1    0.39    0.37
   4  16  -1    0.34    0.39
  -4  16   1    0.52    0.54
   6  16  -1   -0.01    0.31
  -6  16   1   -0.02    0.30
   6  16  -1    0.67    0.44
  -6  16   1    0.19    0.33
   8  16  -1    0.40    0.39
  -8  16   1    0.15    0.43
   8  16  -1   -0.09    0.23
  -8  16   1   -0.35    0.33
 -10  16   1    0.18    0.38
  10  16  -1    0.02    0.34
 -10  16   1    0.48    0.45
 -12  16   1    0.70    0.46
 -12 -16   1   -0.02    0.34
 -12  16   1   -0.46    0.59
 -14  16   1    0.97    0.60
 -14  16   1    0.48    0.42
 -16  16   1   -0.44    0.50
 -16  16   1    0.14    0.54
 -18  16   1   -0.27    0.50
 -18  16   1   -0.03    0.53
 -20  16   1   -0.08    0.59
 -20  16   1   -0.03    0.57
 -17  17  -1    0.34    0.60
 -17  17  -1   -0.40    0.74
 -15  17  -1   -0.13    0.61
 -15  17  -1    0.84    0.62
 -13  17  -1    0.70    0.63
 -13  17  -1   -0.24    0.44
 -11  17  -1    0.07    0.53
 -11  17  -1   -0.13    0.39
  -9  17  -1   -0.63    0.55
  -9  17  -1   -0.35    0.53
  -7  17  -1    0.80    0.60
  -7  17  -1    0.61    0.46
   7  17   1    1.00    0.55
  -5  17  -1   -1.19    0.56
   5  17   1   -0.10    0.31
  -5  17  -1   -0.67    0.53
  -3  17  -1    2.02    0.72
   3  17   1    0.52    0.51
  -3  17  -1    1.21    0.57
  -1  17  -1    0.42    0.38
  -1  17  -1   -0.08    0.37
   1  17   1    0.18    0.31
   1  17  -1   -0.35    0.31
  -1  17   1    0.15    0.33
   1  17  -1   -0.18    0.36
   3  17  -1    1.49    0.57
   3  17  -1    2.14    0.63
  -3  17   1    1.54    0.59
  -3  17   1    0.85    0.37
  -5  17   1    0.27    0.42
   5  17  -1    0.13    0.38
   5  17  -1    0.09    0.28
  -5  17   1    0.17    0.29
   7  17  -1    0.64    0.45
   7  17  -1    0.48    0.43
  -7  17   1    0.36    0.38
  -7  17   1   -0.40    0.52
  -9  17   1    0.47    0.45
  -9  17   1    0.05    0.41
 -11  17   1    0.11    0.49
 -11  17   1    1.04    0.57
 -13  17   1    0.35    0.54
 -13  17   1   -0.94    0.55
 -15  17   1   -0.26    0.48
 -15  17   1    0.17    0.57
 -17  17   1    0.16    0.60
 -17  17   1    0.19    0.58
 -19  17   1    0.78    0.75
 -16  18  -1   -0.02    0.68
 -14  18  -1    1.40    0.79
 -14  18  -1    0.22    0.62
 -12  18  -1    0.54    0.42
 -12  18  -1    0.83    0.67
 -10  18  -1    1.26    0.64
 -10  18  -1    3.65    1.01
  -8  18  -1    0.38    0.52
  -8  18  -1    0.60    0.38
  -6  18  -1    0.12    0.36
   6  18   1    0.65    0.50
  -6  18  -1    0.53    0.54
   4  18   1    0.56    0.44
  -4  18  -1   -0.40    0.47
   2  18   1    0.27    0.43
  -2  18  -1   -0.25    0.38
  -2  18  -1   -0.20    0.39
   0  18   1   -0.14    0.35
   0  18  -1    0.54    0.44
   0  18  -1   -0.20    0.37
   2  18  -1   -0.22    0.38
   2  18  -1    0.05    0.32
  -2  18   1    0.35    0.35
   4  18  -1    1.02    0.53
  -4  18   1   -0.32    0.34
   4  18  -1    0.47    0.47
  -6  18   1    0.02    0.40
   6  18  -1    0.86    0.47
  -6  18   1    0.86    0.46
  -8  18   1    0.54    0.37
  -8  18   1    0.25    0.55
 -10  18   1    0.26    0.38
 -10  18   1    0.35    0.55
 -12  18   1   -0.20    0.52
 -12  18   1   -0.23    0.41
 -14  18   1    3.39    0.91
 -14  18   1    2.09    0.83
 -16  18   1   -0.66    0.59
 -16  18   1   -0.71    0.65
 -18  18   1   -0.88    0.81
 -15  19  -1    1.64    0.96
 -13  19  -1    2.06    0.94
 -13  19  -1   -0.27    0.54
 -11  19  -1   -0.56    0.57
 -11  19  -1    0.45    0.63
  -9  19  -1    0.60    0.48
  -9  19  -1    1.26    0.71
  -7  19  -1    1.19    0.66
  -7  19  -1   -0.45    0.56
  -5  19  -1   -0.35    0.45
  -5  19  -1    0.94    0.60
   5  19   1    0.87    0.57
  -3  19  -1   -0.39    0.44
  -3  19  -1   -0.14    0.39
   1  19   1    0.26    0.49
  -1  19  -1    0.06    0.46
  -1  19  -1    0.54    0.40
   1  19  -1    0.76    0.59
  -1  19   1    0.05    0.45
  -3  19   1    1.72    0.72
   3  19  -1    1.62    0.63
   5  19  -1    0.10    0.42
  -5  19   1   -0.28    0.43
  -7  19   1    1.15    0.68
  -9  19   1    2.02    0.87
 -11  19   1    0.98    0.53
 -11  19   1    0.41    0.62
 -13  19   1    0.05    0.60
 -13  19   1    1.05    0.75
 -15  19   1   -0.09    0.59
 -17  19   1    0.02    0.59
 -14  20  -1   -0.88    0.80
 -12  20  -1    1.53    0.83
 -10  20  -1    1.44    0.82
 -10  20  -1    0.50    0.55
  -8  20  -1   -0.29    0.52
  -8  20  -1   -0.81    0.67
  -6  20  -1   -0.24    0.49
  -6  20  -1    0.12    0.56
  -4  20  -1   -0.98    0.75
   4  20   1    0.20    0.52
  -4  20  -1    0.82    0.49
   2  20   1    0.56    0.45
  -2  20  -1    0.94    0.53
   0  20  -1    0.58    0.55
   0  20   1    1.44    0.73
   2  20  -1   -0.52    0.57
  -2  20   1    1.02    0.64
  -4  20   1    0.67    0.56
   4  20  -1    0.37    0.53
  -6  20   1    0.46    0.54
  -8  20   1    0.80    0.76
 -10  20   1    0.24    0.52
 -12  20   1    1.84    0.88
 -13  21  -1    0.33    0.76
 -11  21  -1   -1.28    0.90
  -9  21  -1    0.05    0.56
  -9  21  -1   -0.45    0.76
  -7  21  -1   -0.50    0.70
  -5  21  -1    0.46    0.53
   5  21   1    0.48    0.62
   3  21   1    0.32    0.55
  -3  21  -1    0.33    0.57
  -1  21  -1    0.29    0.54
   1  21   1    0.14    0.50
   1  21  -1    1.11    0.72
  -1  21   1    1.07    0.66
  -3  21   1    2.91    0.94
   3  21  -1   -0.32    0.45
   5  21  -1   -0.16    0.50
  -5  21   1   -0.03    0.48
  -7  21   1   -0.30    0.48
  -9  21   1    0.88    0.72
  -6  22  -1   -0.01    0.59
   4  22   1   -0.22    0.63
  -4  22  -1   -0.40    0.58
   2  22   1    1.42    0.78
  -2  22  -1    0.43    0.64
   0  22   1   -0.47    0.68
   0  22  -1    1.60    0.84
   2  22  -1    0.17    0.58
  -2  22   1   -0.23    0.67
  -4  22   1    0.71    0.75
  -6  22   1    0.40    0.71
  -3  23  -1   -0.37    0.63
  -1  23  -1   -0.09    0.67
   1  23   1   -0.36    0.56
  -1  23   1    0.45    0.56
   1  23  -1    0.10    0.53
  -3  23   1    0.29    0.60
 -26   0  -2    1.07    0.59
 -24   0  -2   -0.29    0.59
 -22   0  -2    1.79    0.70
 -20   0  -2    0.49    0.51
 -18   0  -2    0.22    0.38
  18   0   2    0.64    0.36
 -16   0  -2    0.09    0.28
  16   0   2    0.13    0.19
 -14   0  -2   14.60    1.27
  14   0   2   17.05    1.21
  12   0   2    8.92    0.85
 -12   0  -2    8.93    0.92
 -10   0  -2    0.90    0.32
 -10   0  -2    1.32    0.35
  10   0   2    1.40    0.39
  -8   0  -2    0.56    0.22
  -8   0  -2    0.66    0.29
   8   0   2    0.62    0.22
  -6   0  -2   21.94    1.24
   6   0   2   23.53    1.15
  -6   0  -2   24.89    1.14
   6   0   2   22.92    1.23
   4   0   2  763.18    5.97
  -4   0  -2  761.31    5.76
  -4   0  -2  774.56    6.74
   4   0   2  749.28    6.56
   2   0   2 9999.00   20.06
   2   0   2 9957.75   22.39
  -2   0  -2 9959.07   19.57
   0   0   2  147.90    2.19
   0   0   2  156.82    2.73
   0   0  -2  152.94    2.63
   0   0  -2  152.44    2.23
   2   0  -2  272.73    3.12
  -2   0   2  266.64    3.45
   2   0  -2  275.90    3.35
  -2   0   2  263.61    3.18
   4   0  -2    8.54    0.62
   4   0  -2   10.18    0.65
  -4   0   2    9.52    0.68
  -4   0   2    9.44    0.64
   6   0  -2   10.25    0.74
  -6   0   2    9.38    0.64
   6   0  -2   10.15    0.61
  -6   0   2   10.14    0.75
  -8   0   2  102.67    2.02
  -8   0   2  101.85    2.57
   8   0  -2   96.25    2.41
   8   0  -2  102.93    1.81
 -10   0   2   74.82    1.81
 -10   0   2   77.42    2.51
 -10   0   2   83.33    1.73
 -12   0   2   76.51    1.88
 -12   0   2   80.68    2.80
 -12   0   2   85.83    1.80
 -14   0   2   12.55    1.21
 -14   0   2   11.68    0.70
 -14   0   2   11.68    0.76
 -16   0   2    7.76    1.02
 -16   0   2    8.08    0.66
 -16   0   2    8.42    0.65
 -18   0   2    1.88    0.36
 -18   0   2    1.45    0.54
 -20   0   2    1.91    0.70
 -22   0   2    0.06    0.45
 -24   0   2    1.21    0.53
 -26   0   2    0.71    0.58
 -25   1  -2    0.15    0.64
 -25  -1  -2    0.50    0.77
 -23  -1  -2   -0.44    0.68
 -23   1  -2    0.40    0.55
 -21  -1  -2    0.33    0.44
 -21   1  -2   -0.20    0.39
 -19  -1  -2    1.64    0.58
  19  -1   2    1.66    0.49
 -19   1  -2    0.83    0.46
 -17  -1  -2    0.51    0.46
  17  -1   2    0.87    0.39
 -17   1  -2    0.85    0.44
  17   1   2   -0.22    0.23
 -15  -1  -2    0.55    0.35
 -15   1  -2    0.26    0.27
  15  -1   2   -0.15    0.25
  15   1   2    0.75    0.29
  13   1   2  132.22    3.17
  13  -1   2  131.29    3.39
 -13  -1  -2  120.65    3.49
 -13   1  -2  124.42    3.63
 -11   1  -2   48.10    2.08
  11  -1   2   46.19    1.92
  11   1   2   46.23    1.85
 -11  -1  -2   42.79    1.87
 -11  -1  -2   40.84    1.91
   9   1   2   15.66    1.07
  -9  -1  -2   13.94    1.03
   9  -1   2   15.41    1.07
  -9  -1  -2   16.65    1.06
  -9   1  -2   15.59    1.11
  -9   1  -2   13.80    1.08
  -7   1  -2   37.91    1.55
   7   1   2   36.59    1.58
   7  -1   2   39.57    1.70
  -7  -1  -2   35.98    1.40
   7   1   2   35.13    1.39
   7  -1   2   35.78    1.54
  -7  -1  -2   36.03    1.54
  -7   1  -2   34.21    1.57
   5  -1   2   22.21    1.19
   5  -1   2   20.21    1.09
   5   1   2   22.84    1.02
  -5   1  -2   20.73    1.07
  -5  -1  -2   23.09    0.98
   5   1   2   21.38    1.15
  -5   1  -2   19.63    1.10
  -3  -1  -2 1684.77    7.58
   3  -1   2 1689.55    9.81
  -3   1  -2 1696.93    9.29
   3  -1   2 1695.80    9.08
   3   1   2 1684.94    7.91
   3   1   2 1686.13    9.70
  -3  -1  -2 1691.67    9.43
  -3   1  -2 1697.09    9.44
  -1  -1  -2  684.47    4.45
  -1   1  -2  688.72    5.39
  -1   1  -2  693.37    5.49
  -1  -1  -2  704.52    5.77
  -1  -1  -2  678.91    4.54
   1   1   2  691.98    5.98
  -1   1  -2  704.46    5.84
   1  -1   2  678.25    5.77
  -1   1   2   67.96    1.80
   1   1  -2   75.45    1.73
  -1   1   2   73.64    1.46
   1  -1  -2   79.49    1.90
   1  -1  -2   76.69    1.49
  -1  -1   2   76.73    1.89
   1   1  -2   77.02    1.85
  -1  -1   2   72.28    1.68
  -3   1   2   96.57    2.11
  -3  -1   2   87.78    1.95
   3   1  -2   95.14    2.03
  -3   1   2   90.14    1.82
   3   1  -2   96.30    1.92
   3  -1  -2   91.73    1.79
  -3  -1   2   91.66    2.02
   3  -1  -2   94.37    1.97
  -5  -1   2   43.33    1.29
   5  -1  -2   42.66    1.41
   5  -1  -2   43.22    1.31
  -5  -1   2   43.27    1.55
   5   1  -2   37.13    1.36
  -5   1   2   39.70    1.38
   5   1  -2   46.01    1.26
  -5   1   2   42.95    1.37
  -7  -1   2    5.38    0.61
  -7   1   2    5.57    0.58
   7   1  -2    6.67    0.46
  -7  -1   2    5.55    0.46
   7   1  -2    6.08    0.61
   7  -1  -2    5.54    0.58
  -7   1   2    6.43    0.56
   7  -1  -2    6.82    0.53
  -9  -1   2  298.38    4.75
   9   1  -2  294.33    2.72
  -9   1   2  291.87    3.70
   9  -1  -2  295.29    3.31
  -9   1   2  305.59    4.68
  -9  -1   2  286.86    3.25
 -11   1   2   21.69    1.38
 -11   1   2   24.14    1.08
 -11  -1   2   18.89    0.84
 -11  -1   2   19.40    1.32
 -11   1   2   21.40    1.05
 -11  -1   2   23.55    0.84
 -13   1   2    3.85    0.69
 -13  -1   2    2.81    0.34
 -13  -1   2    3.31    0.62
 -13   1   2    2.79    0.38
 -13   1   2    3.30    0.46
 -13  -1   2    3.84    0.34
 -15  -1   2    6.94    0.93
 -15   1   2    7.43    0.67
 -15  -1   2    7.09    0.55
 -15   1   2    8.08    1.02
 -15   1   2    7.57    0.66
 -15  -1   2    6.71    0.48
 -17   1   2    0.41    0.44
 -17   1   2    0.58    0.25
 -17  -1   2    1.00    0.23
 -17  -1   2    0.74    0.39
 -17  -1   2    0.29    0.13
 -19   1   2    2.05    0.38
 -19   1   2    1.89    0.64
 -19  -1   2    2.11    0.60
 -21  -1   2    1.03    0.51
 -21   1   2    1.37    0.56
 -23  -1   2    1.06    0.71
 -23   1   2   -0.24    0.43
 -25   1   2    1.51    0.64
 -25  -1   2   -0.29    0.65
 -27  -1   2    3.40    1.04
 -27   1   2    2.29    0.79
 -26  -2  -2   -0.69    0.89
 -24  -2  -2    1.04    0.67
 -24   2  -2    0.38    0.56
 -22  -2  -2    2.00    0.73
 -22   2  -2    2.49    0.86
 -20  -2  -2    1.49    0.63
 -20   2  -2    0.20    0.37
 -18  -2  -2    2.10    0.73
 -18   2  -2    1.11    0.55
  18  -2   2    1.19    0.42
  16   2   2    0.58    0.30
  16  -2   2    0.69    0.40
 -16  -2  -2    0.05    0.27
  14  -2   2    0.03    0.23
  14   2   2    0.30    0.29
 -14   2  -2   -0.12    0.29
 -14  -2  -2    0.53    0.34
 -12   2  -2   47.61    2.20
  12   2   2   52.66    1.94
 -12  -2  -2   49.07    2.07
 -12  -2  -2   47.82    2.05
  12  -2   2   48.97    2.10
 -10   2  -2    2.22    0.46
  10   2   2    1.99    0.41
 -10  -2  -2    2.48    0.50
 -10  -2  -2    1.31    0.28
  10  -2   2    2.24    0.48
   8  -2   2    0.49    0.26
  -8  -2  -2    0.38    0.25
   8   2   2    0.54    0.26
  -8  -2  -2    0.07    0.14
  -8   2  -2    0.48    0.20
   8   2   2    0.30    0.24
   6  -2   2    2.59    0.47
  -6  -2  -2    2.94    0.36
   6   2   2    2.77    0.41
  -6   2  -2    3.06    0.48
   6   2   2    3.32    0.38
   6  -2   2    2.68    0.51
  -6  -2  -2    3.23    0.50
  -6   2  -2    2.49    0.45
  -4   2  -2    4.63    0.59
  -4   2  -2    4.61    0.55
   4  -2   2    4.20    0.53
   4   2   2    5.64    0.45
   4   2   2    5.38    0.58
  -4  -2  -2    4.89    0.40
   4  -2   2    4.36    0.52
  -4  -2  -2    5.56    0.59
   2   2   2  806.45    4.62
   2  -2   2  809.65    6.73
   2  -2   2  786.08    6.52
  -2  -2  -2  767.93    4.40
  -2  -2  -2  803.84    6.33
  -2   2  -2  780.82    6.31
   2   2   2  794.90    6.48
  -2   2  -2  795.28    6.48
   0  -2   2   30.42    1.23
   0  -2  -2   32.38    0.85
   0   2   2   32.47    0.84
   0  -2  -2   33.23    1.26
   0   2   2   33.10    1.31
   0  -2   2   31.86    1.25
   0   2  -2   30.31    1.20
   0   2  -2   31.08    1.20
   2  -2  -2    3.37    0.40
   2   2  -2    2.70    0.37
   2  -2  -2    3.52    0.33
  -2   2   2    4.07    0.36
   2   2  -2    4.00    0.46
  -2  -2   2    3.50    0.45
  -2   2   2    3.26    0.40
  -2  -2   2    3.67    0.43
  -4   2   2  103.15    2.02
   4  -2  -2  106.30    2.17
  -4   2   2  111.16    2.32
   4   2  -2  111.29    2.02
   4  -2  -2  108.35    2.01
  -4  -2   2  104.20    1.96
   4   2  -2  112.37    2.36
  -4  -2   2  113.99    2.44
   6  -2  -2  130.51    2.35
  -6   2   2  130.26    2.56
  -6   2   2  125.51    2.44
   6   2  -2  128.86    2.68
   6  -2  -2  127.50    2.49
  -6  -2   2  126.13    2.82
  -6  -2   2  128.26    2.12
   6   2  -2  128.25    2.00
   8  -2  -2  395.35    4.91
  -8   2   2  393.58    4.48
  -8  -2   2  414.15    5.47
  -8  -2   2  405.19    3.52
   8  -2  -2  396.96    4.07
  -8   2   2  404.15    5.09
   8   2  -2  407.15    3.06
   8   2  -2  388.42    5.10
 -10   2   2   33.61    1.32
 -10  -2   2   29.89    0.94
 -10  -2   2   34.14    1.70
 -10   2   2   32.21    1.62
 -10   2   2   31.73    1.31
 -12   2   2    0.55    0.20
 -12  -2   2    0.07    0.11
 -12  -2   2    0.39    0.25
 -12  -2   2   -0.09    0.07
 -12   2   2    0.56    0.25
 -14  -2   2    4.26    0.35
 -14   2   2    4.25    0.53
 -14   2   2    5.82    0.86
 -14  -2   2    4.47    0.71
 -14   2   2    4.50    0.53
 -16  -2   2   15.75    1.45
 -16   2   2   14.35    1.00
 -16  -2   2   11.10    0.52
 -16   2   2   18.53    1.58
 -16  -2   2   10.38    0.50
 -18   2   2    2.29    0.44
 -18  -2   2    2.22    0.65
 -18   2   2    2.72    0.68
 -20   2   2    1.64    0.40
 -20   2   2    2.81    0.76
 -20  -2   2    2.56    0.73
 -22   2   2    0.61    0.50
 -22  -2   2    0.15    0.37
 -24  -2   2    0.56    0.65
 -24   2   2   -0.35    0.49
 -26   2   2   -0.73    0.69
 -26  -2   2   -0.31    0.61
 -25   3  -2    0.75    0.69
 -25  -3  -2   -0.72    0.72
 -23   3  -2    0.29    0.57
 -23  -3  -2    1.86    0.83
 -21  -3  -2    5.58    1.04
 -21   3  -2    7.34    1.20
 -19  -3  -2    0.87    0.45
  19  -3   2    1.13    0.44
 -19   3  -2    0.67    0.45
  17   3   2    0.69    0.31
 -17   3  -2    0.67    0.44
 -17  -3  -2    1.17    0.48
  17  -3   2    0.65    0.35
  15  -3   2    0.64    0.28
 -15  -3  -2    1.32    0.48
 -15   3  -2    0.60    0.41
  15   3   2    0.72    0.23
  13   3   2    8.23    0.80
 -13  -3  -2    8.26    0.90
  13  -3   2    7.59    0.89
 -13   3  -2    8.76    1.04
 -13  -3  -2    7.62    0.85
  11  -3   2    0.78    0.34
 -11  -3  -2    0.72    0.33
  11   3   2    0.33    0.25
 -11   3  -2    0.41    0.28
 -11  -3  -2    0.28    0.24
  -9  -3  -2    2.71    0.47
  -9   3  -2    1.75    0.43
   9   3   2    2.13    0.38
  -9  -3  -2    2.17    0.37
   9   3   2    2.20    0.40
   9  -3   2    1.12    0.26
   7  -3   2   21.55    1.26
  -7  -3  -2   20.08    0.95
   7   3   2   19.76    0.98
   7   3   2   18.83    1.10
  -7  -3  -2   18.58    1.11
  -7   3  -2   17.51    1.16
   5   3   2    9.38    0.56
  -5   3  -2    8.08    0.78
   5  -3   2    9.09    0.81
   5  -3   2    8.75    0.78
  -5  -3  -2    9.45    0.55
   5   3   2    8.63    0.74
  -5  -3  -2    7.82    0.71
  -5   3  -2    9.26    0.82
  -3   3  -2    0.05    0.17
   3  -3   2    0.10    0.21
   3   3   2    0.09    0.18
  -3  -3  -2    0.04    0.08
  -3   3  -2    0.12    0.19
   3   3   2    0.20    0.11
  -3  -3  -2    0.03    0.18
   3  -3   2    0.29    0.26
  -1  -3  -2   52.87    1.63
   1  -3   2   50.90    1.67
  -1  -3  -2   46.45    0.87
   1   3   2   51.18    1.68
  -1   3  -2   52.12    1.69
  -1  -3   2  270.73    3.79
   1  -3  -2  277.76    3.65
  -1  -3   2  275.34    3.61
  -1   3   2  273.60    3.81
   1   3  -2  277.66    3.65
   1  -3  -2  272.64    2.27
  -1   3   2  271.88    2.37
   1   3  -2  274.17    3.75
   3   3  -2   18.83    1.01
  -3  -3   2   17.08    0.88
  -3   3   2   17.46    0.75
   3  -3  -2   18.21    0.76
  -3   3   2   18.62    1.01
   3  -3  -2   19.82    0.98
  -3  -3   2   17.39    1.00
   3   3  -2   18.31    0.89
  -5  -3   2   18.62    0.82
   5  -3  -2   20.35    0.93
  -5   3   2   18.34    0.99
  -5   3   2   18.61    0.90
   5  -3  -2   19.33    0.98
   5   3  -2   20.44    1.09
   5   3  -2   22.02    0.91
  -5  -3   2   20.94    1.15
   7   3  -2   15.92    0.67
   7  -3  -2   16.63    0.89
   7   3  -2   15.30    1.01
   7  -3  -2   17.46    0.99
  -7   3   2   16.86    1.01
  -7  -3   2   15.87    1.09
  -7   3   2   15.60    0.93
  -7  -3   2   14.92    0.67
  -9  -3   2    8.16    0.87
  -9   3   2    7.51    0.68
  -9   3   2    8.75    0.72
   9   3  -2    7.04    0.36
  -9   3   2    7.69    0.77
  -9  -3   2    6.26    0.38
 -11   3   2   17.10    1.04
 -11   3   2   16.25    1.01
 -11   3   2   15.23    1.18
 -11  -3   2   16.92    1.27
 -13   3   2    0.24    0.20
 -13   3   2    0.15    0.27
 -13  -3   2    0.14    0.27
 -15   3   2   17.13    1.13
 -15   3   2   19.52    1.59
 -15  -3   2   21.15    1.60
 -17  -3   2   16.75    1.55
 -17   3   2   17.48    1.57
 -17   3   2   17.36    1.19
 -19   3   2    4.72    0.88
 -19  -3   2    5.54    0.97
 -19   3   2    4.35    0.67
 -21   3   2    0.32    0.46
 -21   3   2   -0.12    0.26
 -21  -3   2    0.10    0.41
 -23   3   2    0.58    0.52
 -23  -3   2    0.85    0.59
 -25   3   2   -0.51    0.59
 -25  -3   2   -1.05    0.69
 -27  -3   2    1.87    0.86
 -24   4  -2    2.83    1.04
 -24  -4  -2    0.15    0.59
 -22  -4  -2    0.11    0.53
 -22   4  -2    1.09    0.57
 -20   4  -2   -0.22    0.47
  20  -4   2    0.81    0.45
 -20  -4  -2    0.55    0.50
  18  -4   2    5.19    0.86
 -18  -4  -2    4.43    0.87
 -18   4  -2    5.00    0.98
 -16  -4  -2    0.60    0.38
  16   4   2    0.61    0.26
 -16   4  -2    0.67    0.41
  16  -4   2    1.10    0.39
 -14  -4  -2   -0.15    0.32
 -14  -4  -2    0.65    0.38
  14  -4   2    0.44    0.30
 -14   4  -2   -0.17    0.32
  14   4   2    0.21    0.21
  12   4   2    4.27    0.58
 -12  -4  -2    3.24    0.54
 -12  -4  -2    3.75    0.57
  12  -4   2    4.54    0.68
 -12   4  -2    4.30    0.74
 -10  -4  -2    0.53    0.21
  10  -4   2    0.26    0.25
 -10   4  -2    0.65    0.28
 -10  -4  -2    0.12    0.19
  10   4   2    0.64    0.26
   8  -4   2   55.17    2.17
  -8  -4  -2   52.35    1.89
   8   4   2   52.67    1.90
  -8   4  -2   51.84    2.13
   8   4   2   51.20    1.58
  -8  -4  -2   52.28    1.59
  -6  -4  -2   43.98    1.23
   6  -4   2   42.73    1.79
  -6   4  -2   39.92    1.78
  -6  -4  -2   44.12    1.64
   6   4   2   42.11    1.66
   6   4   2   43.17    1.26
  -4   4  -2   15.92    1.08
   4  -4   2   14.49    1.04
  -4  -4  -2   16.73    0.99
   4   4   2   16.94    0.64
   4  -4   2   16.70    1.07
   4   4   2   16.61    1.03
  -4  -4  -2   17.81    0.59
   2   4   2    1.26    0.31
  -2   4  -2    0.94    0.30
  -2   4  -2    0.93    0.32
   2  -4   2    1.49    0.34
  -2  -4  -2    1.04    0.25
   2  -4   2    1.26    0.34
   0   4  -2   89.36    2.23
   0   4  -2   85.43    2.31
   0  -4   2   89.23    2.18
   0  -4  -2   84.91    2.14
   0   4   2   87.25    2.23
   0   4  -2   90.18    2.31
   2   4  -2    3.38    0.43
   2   4  -2    3.02    0.45
  -2  -4   2    3.19    0.41
   2  -4  -2    2.66    0.27
   2  -4  -2    2.74    0.41
  -2   4   2    2.89    0.43
  -2   4   2    2.72    0.27
  -2  -4   2    2.74    0.43
   4   4  -2   78.71    1.83
  -4  -4   2   77.66    1.82
   4   4  -2   78.15    2.18
   4  -4  -2   74.15    1.63
  -4  -4   2   75.52    2.17
  -4   4   2   72.27    1.64
  -4   4   2   72.85    2.09
   4  -4  -2   73.12    1.97
  -6   4   2   37.91    1.38
  -6  -4   2   38.87    1.13
   6   4  -2   37.64    1.56
  -6  -4   2   36.78    1.62
  -6   4   2   38.78    1.54
   6  -4  -2   36.01    1.32
   6   4  -2   37.53    1.17
   6  -4  -2   37.10    1.40
   8   4  -2   82.61    1.40
  -8  -4   2   84.54    1.38
  -8   4   2   90.97    2.42
  -8   4   2   90.25    2.37
  -8   4   2   87.67    2.36
  -8  -4   2   87.89    2.68
 -10  -4   2    0.06    0.24
 -10   4   2   -0.27    0.16
 -10   4   2    0.09    0.18
 -12   4   2   35.64    1.64
 -12  -4   2   29.95    1.85
 -12   4   2   35.05    1.84
 -14   4   2    0.62    0.26
 -14   4   2    0.13    0.25
 -16   4   2    2.81    0.55
 -16  -4   2    4.96    0.83
 -16   4   2    4.75    0.85
 -18   4   2   10.85    1.02
 -18   4   2   11.20    1.33
 -18  -4   2   11.79    1.35
 -20  -4   2    3.25    0.74
 -20   4   2    2.75    0.57
 -20   4   2    2.27    0.65
 -22   4   2    0.63    0.50
 -22  -4   2   -0.16    0.57
 -24  -4   2    0.83    0.63
 -24   4   2   -0.38    0.56
 -26   4   2    1.98    0.90
 -26  -4   2    2.25    0.89
 -25  -5  -2    0.67    0.77
 -23   5  -2    0.47    0.53
 -23  -5  -2   -0.11    0.56
  21  -5   2    2.25    0.67
 -21   5  -2    1.75    0.66
 -21  -5  -2    0.40    0.53
  19  -5   2   28.58    2.05
 -19  -5  -2   27.65    2.08
 -19   5  -2   29.50    2.34
 -17   5  -2    5.35    0.98
  17  -5   2    3.69    0.76
 -17  -5  -2    4.82    0.81
  15   5   2    0.58    0.27
 -15   5  -2    0.70    0.48
  15  -5   2    0.11    0.26
 -15  -5  -2    0.24    0.23
 -13  -5  -2   -0.20    0.25
  13   5   2   -0.01    0.18
  13  -5   2    0.42    0.35
 -13   5  -2   -0.30    0.32
 -11  -5  -2    0.08    0.18
  11   5   2    0.22    0.19
 -11  -5  -2    0.69    0.30
 -11   5  -2   -0.05    0.39
  -9   5  -2    3.19    0.60
   9   5   2    1.79    0.33
  -9  -5  -2    2.44    0.38
   9   5   2    2.84    0.48
  -9  -5  -2    1.96    0.40
   9  -5   2    3.56    0.62
  -7  -5  -2   28.57    1.35
   7  -5   2   27.06    1.53
   7   5   2   27.34    1.02
  -7  -5  -2   27.09    1.02
   7   5   2   29.36    1.42
  -5  -5  -2   36.15    0.92
  -5  -5  -2   37.30    1.52
   5   5   2   35.68    0.92
   5   5   2   36.35    1.54
   5  -5   2   37.09    1.70
  -5   5  -2   33.62    1.65
  -3  -5  -2    2.42    0.42
   3  -5   2    3.31    0.51
   3  -5   2    2.91    0.51
  -3   5  -2    2.45    0.48
   3   5   2    2.53    0.45
  -3   5  -2    2.29    0.44
  -1   5  -2    4.88    0.63
   1   5   2    4.13    0.53
  -1   5  -2    4.23    0.54
   1  -5   2    4.84    0.58
  -1   5  -2    4.90    0.64
  -1  -5  -2    4.11    0.51
  -1  -5   2    9.27    0.80
   1   5  -2   10.48    0.80
  -1   5   2    9.81    0.79
   1  -5  -2   10.51    0.79
  -1  -5   2   10.10    0.75
  -1   5   2    9.92    0.41
   1   5  -2   10.75    0.86
  -3   5   2    9.53    0.55
   3   5  -2   10.55    0.75
  -3  -5   2    9.95    0.68
   3  -5  -2    9.27    0.55
   3  -5  -2    8.84    0.73
   3   5  -2   10.11    0.84
  -3  -5   2    9.22    0.79
  -3   5   2    9.81    0.81
   5  -5  -2    5.91    0.52
   5  -5  -2    5.18    0.57
  -5  -5   2    6.76    0.73
  -5  -5   2    6.53    0.51
  -5   5   2    7.19    0.70
  -5   5   2    5.49    0.52
   5   5  -2    6.87    0.57
   5   5  -2    7.08    0.70
   7   5  -2   21.19    0.88
  -7   5   2   19.38    1.08
  -7  -5   2   20.64    0.76
  -7  -5   2   19.17    1.23
  -7   5   2   20.16    1.18
   7  -5  -2   19.28    1.07
   9   5  -2    7.53    0.39
  -9   5   2    8.55    0.81
  -9   5   2    8.91    0.86
  -9  -5   2    9.22    0.39
  -9  -5   2   10.33    1.00
 -11  -5   2   13.44    1.18
 -11   5   2   13.98    1.06
 -11   5   2   13.88    1.14
 -13   5   2    3.21    0.56
 -13  -5   2    2.35    0.62
 -13   5   2    2.98    0.59
 -15   5   2   25.04    1.56
 -15   5   2   28.60    1.90
 -15  -5   2   26.27    1.84
 -17   5   2    2.90    0.61
 -17   5   2    2.29    0.58
 -19  -5   2    6.29    1.04
 -19   5   2    6.86    1.07
 -19   5   2    6.95    0.90
 -21  -5   2   -0.17    0.40
 -21   5   2   -0.08    0.43
 -21   5   2    0.38    0.36
 -23  -5   2   -0.21    0.62
 -23   5   2    1.36    0.72
 -25  -5   2    0.65    0.60
 -25   5   2    1.08    0.63
 -27  -5   2    0.44    0.80
 -24   6  -2    0.98    0.63
 -22   6  -2   -0.11    0.47
 -22  -6  -2    0.43    0.51
 -20  -6  -2    9.08    1.27
  20  -6   2    6.63    1.11
 -18  -6  -2    8.22    1.09
 -18   6  -2    7.89    1.22
  18  -6   2    7.58    1.11
  16  -6   2    1.58    0.59
 -16   6  -2    0.90    0.52
 -16  -6  -2    1.87    0.51
  14   6   2    2.48    0.44
  14  -6   2    2.77    0.62
 -14   6  -2    2.66    0.68
 -14  -6  -2    2.28    0.54
 -12  -6  -2    0.13    0.19
  12  -6   2    0.54    0.29
 -12   6  -2    0.05    0.31
 -12  -6  -2    0.39    0.24
  12   6   2    0.21    0.21
  10   6   2    1.02    0.32
 -10  -6  -2    0.68    0.29
  10   6   2   -0.03    0.18
  10  -6   2    0.22    0.21
 -10   6  -2    0.67    0.33
 -10  -6  -2    0.32    0.24
  -8   6  -2   15.94    1.29
  -8  -6  -2   15.44    1.01
   8   6   2   14.98    1.07
  -8  -6  -2   14.82    0.82
   8   6   2   14.86    0.81
   8  -6   2   15.61    1.22
  -6  -6  -2   29.01    1.35
   6   6   2   31.47    1.51
  -6  -6  -2   29.48    0.91
  -6   6  -2   32.67    1.78
   6  -6   2   31.87    1.67
   6   6   2   29.75    0.90
   4   6   2   92.40    2.55
   4  -6   2   93.95    2.70
  -4  -6  -2   90.86    2.34
  -4   6  -2   86.13    2.71
   2   6   2   40.10    1.64
  -2   6  -2   40.95    1.83
   2  -6   2   40.93    1.68
  -2  -6  -2   39.04    1.54
   0  -6   2    0.77    0.31
   0   6  -2    0.85    0.32
   0   6  -2    1.13    0.38
   0   6  -2    0.80    0.29
   0  -6  -2    0.94    0.27
   0   6   2    0.92    0.33
   2   6  -2    2.27    0.40
  -2  -6   2    1.91    0.43
   2   6  -2    1.70    0.35
  -2   6   2    1.28    0.21
  -2   6   2    1.16    0.31
  -2  -6   2    1.79    0.34
   2  -6  -2    1.78    0.23
   2  -6  -2    1.44    0.33
  -4  -6   2    9.64    0.86
  -4  -6   2   11.41    0.73
   4   6  -2   11.69    0.81
  -4   6   2    9.89    0.84
  -4   6   2    9.76    0.62
   4  -6  -2   11.16    0.69
   4   6  -2   11.13    0.91
  -6  -6   2    1.28    0.37
  -6   6   2    0.54    0.25
  -6  -6   2    1.24    0.24
   6  -6  -2    1.35    0.34
  -6   6   2    0.82    0.25
   6   6  -2    1.11    0.26
  -8   6   2    5.31    0.68
  -8   6   2    5.35    0.62
   8   6  -2    4.59    0.41
  -8  -6   2    5.20    0.73
  -8  -6   2    4.64    0.36
  10   6  -2    0.36    0.08
 -10  -6   2    0.36    0.30
  10   6  -2    0.33    0.07
 -10   6   2    0.57    0.25
 -12   6   2    4.17    0.65
 -12   6   2    4.63    0.70
 -12  -6   2    4.83    0.76
 -14   6   2    2.36    0.54
 -14   6   2    2.53    0.62
 -14  -6   2    3.29    0.73
 -16   6   2   28.02    1.74
 -16   6   2   29.44    2.07
 -16  -6   2   30.45    2.09
 -18  -6   2   -0.28    0.33
 -18   6   2   -0.53    0.47
 -18   6   2    0.68    0.38
 -20   6   2    0.40    0.45
 -20   6   2   -0.16    0.29
 -20  -6   2   -0.43    0.48
 -22  -6   2    1.20    0.66
 -22   6   2    0.45    0.48
 -22   6   2    0.18    0.36
 -24  -6   2    0.35    0.51
 -24   6   2    0.12    0.45
 -26  -6   2    0.87    0.76
 -26   6   2    2.10    0.93
 -23   7  -2    0.57    0.55
 -21   7  -2   -0.67    0.67
  21  -7   2    0.11    0.40
 -21  -7  -2    1.19    0.60
 -19   7  -2   -0.69    0.55
  19  -7   2   -0.14    0.39
 -19  -7  -2    0.31    0.39
 -17   7  -2    3.24    0.84
  17  -7   2    2.62    0.69
 -17  -7  -2    3.28    0.73
  15  -7   2    3.32    0.72
 -15  -7  -2    3.24    0.65
 -15   7  -2    3.62    0.88
 -13   7  -2   -0.21    0.26
  13   7   2   -0.12    0.25
  13  -7   2   -0.03    0.23
 -13  -7  -2    0.49    0.35
  11  -7   2   21.04    1.56
  11   7   2   14.70    0.98
 -11  -7  -2   15.06    1.00
 -11  -7  -2   17.61    1.09
 -11   7  -2   20.02    1.60
  11   7   2   18.56    1.22
  -9  -7  -2   35.76    1.51
  -9   7  -2   37.33    2.04
  -9  -7  -2   36.25    1.35
   9   7   2   34.15    1.27
   9  -7   2   35.50    1.95
   9   7   2   39.28    1.73
  -7  -7  -2   14.54    0.98
   7   7   2   13.15    0.66
  -7   7  -2   14.41    1.24
   7   7   2   13.03    1.01
  -7  -7  -2   12.61    0.66
   7  -7   2   13.39    1.13
   5  -7   2   10.77    0.98
   5   7   2    9.43    0.41
  -5  -7  -2   10.87    0.84
   5   7   2   12.37    0.98
  -5  -7  -2    9.46    0.42
  -5   7  -2   13.91    1.15
  -3   7  -2   -0.16    0.31
   3   7   2   -0.39    0.24
  -3  -7  -2    0.16    0.23
   3  -7   2    0.11    0.22
  -1   7  -2   27.46    1.53
   1   7   2   26.86    1.42
  -1  -7  -2   24.29    1.26
   1  -7   2   27.17    1.39
   1  -7  -2    1.60    0.22
   1   7  -2    1.29    0.36
  -1  -7   2    1.18    0.30
  -1   7   2    1.02    0.33
  -1   7   2    1.09    0.17
   1   7  -2    1.36    0.40
  -3  -7   2   14.06    1.07
  -3   7   2   16.00    1.13
   3  -7  -2   17.04    0.81
  -3   7   2   15.53    0.72
   3   7  -2   15.47    1.00
  -3  -7   2   14.09    0.88
   5   7  -2   44.17    1.60
  -5   7   2   39.06    1.77
  -5   7   2   38.16    1.36
  -5  -7   2   42.17    1.38
   5  -7  -2   41.42    1.45
  -5  -7   2   39.89    1.80
  -7   7   2   12.78    0.91
  -7   7   2   14.53    1.11
   7   7  -2   12.30    0.79
  -7  -7   2   10.97    1.02
  -7  -7   2   11.98    0.67
  -9  -7   2    0.29    0.13
  -9   7   2   -0.33    0.38
   9   7  -2    0.02    0.11
  -9   7   2    0.12    0.19
  -9  -7   2   -0.39    0.26
 -11  -7   2    1.69    0.51
 -11   7   2    1.06    0.35
 -11   7   2    1.58    0.47
 -13   7   2    0.48    0.35
 -13   7   2    0.17    0.26
 -13  -7   2    0.57    0.40
 -15  -7   2    3.02    0.72
 -15   7   2    4.46    0.75
 -15   7   2    4.19    0.78
 -17   7   2    0.74    0.38
 -17  -7   2    0.65    0.39
 -17   7   2    0.67    0.53
 -19  -7   2    0.63    0.45
 -19   7   2    0.14    0.28
 -21   7   2   -0.08    0.30
 -21  -7   2    0.23    0.42
 -21   7   2    0.16    0.38
 -23  -7   2    1.14    0.69
 -23   7   2    0.56    0.59
 -23   7   2   -0.44    0.42
 -25  -7   2    0.87    0.71
 -25   7   2   -0.40    0.53
 -27  -7   2    1.06    0.83
  22  -8   2    1.12    0.64
 -22   8  -2    0.04    0.49
  20  -8   2    0.41    0.46
 -20   8  -2    0.76    0.56
 -20  -8  -2    0.55    0.42
 -18   8  -2    6.24    1.16
  18  -8   2    3.98    0.89
 -18  -8  -2    3.42    0.77
 -16   8  -2    0.23    0.47
  16  -8   2    0.80    0.55
 -16  -8  -2    0.19    0.34
  14   8   2    5.09    0.64
 -14  -8  -2    5.24    0.70
 -14   8  -2    6.17    1.02
  12   8   2    0.41    0.33
 -12  -8  -2    0.01    0.23
 -12   8  -2    0.28    0.46
  12  -8   2   -0.22    0.31
  10   8   2    0.00    0.16
 -10   8  -2    0.48    0.28
  10   8   2    0.07    0.26
 -10  -8  -2    0.07    0.19
 -10  -8  -2    0.18    0.18
  10  -8   2   -0.33    0.30
  -8  -8  -2   -0.24    0.18
   8   8   2    0.08    0.12
  -8  -8  -2   -0.04    0.20
   8   8   2    0.14    0.20
  -8   8  -2   -0.07    0.24
   8  -8   2    0.43    0.29
   6  -8   2   21.73    1.49
   6   8   2   16.95    0.62
  -6   8  -2   21.62    1.56
   6   8   2   19.85    1.28
  -6  -8  -2   16.21    0.63
   4   8   2   10.70    0.92
  -4   8  -2   10.93    1.04
   4  -8   2   12.41    1.06
  -2   8  -2    7.49    0.87
   2   8   2    7.46    0.80
   2  -8   2    7.52    0.80
   0   8   2   59.15    1.07
   0   8   2   60.95    0.94
   0  -8   2   64.86    2.14
   0   8   2   60.95    2.22
  -2   8   2   45.67    1.97
  -2   8   2   47.65    1.17
   2   8  -2   42.63    1.99
  -2  -8   2   44.54    1.71
  -4   8   2    0.27    0.23
   4   8  -2   -0.28    0.27
   4  -8  -2    0.21    0.14
  -4   8   2    0.21    0.17
  -4  -8   2    0.46    0.31
  -4  -8   2    0.01    0.16
  -6  -8   2    0.54    0.21
  -6  -8   2    0.17    0.21
   6   8  -2    0.15    0.14
  -6   8   2    0.53    0.26
  -6   8   2    0.27    0.20
   8   8  -2    2.30    0.35
  -8  -8   2    2.03    0.48
  -8   8   2    2.53    0.55
  -8  -8   2    3.05    0.36
  -8   8   2    2.79    0.50
 -10  -8   2    0.50    0.31
 -10   8   2    1.27    0.43
  10   8  -2    0.78    0.14
  10   8  -2    0.74    0.19
 -10   8   2    0.46    0.35
 -12   8   2    0.06    0.24
 -12  -8   2    0.54    0.40
 -12   8   2    0.51    0.33
 -14  -8   2    2.89    0.70
 -14   8   2    3.22    0.68
 -14   8   2    3.34    0.73
 -16  -8   2    0.59    0.46
 -16   8   2    0.37    0.32
 -16   8   2    0.21    0.42
 -18  -8   2    0.02    0.36
 -18   8   2    0.37    0.41
 -18   8   2    0.19    0.55
 -20  -8   2    0.21    0.40
 -20   8   2   -0.09    0.38
 -20   8   2    0.71    0.62
 -22  -8   2    0.23    0.46
 -22   8   2    0.60    0.49
 -22   8   2    0.09    0.54
 -24  -8   2    1.34    0.74
 -24   8   2    0.02    0.59
 -26  -8   2   -0.05    0.66
 -21   9  -2    0.04    0.48
  21  -9   2   -0.55    0.53
  19  -9   2    0.09    0.47
 -19   9  -2   -0.03    0.46
  17  -9   2    9.48    1.30
 -17   9  -2    8.07    1.29
 -17  -9  -2    5.92    0.89
  15  -9   2   26.59    2.07
 -15   9  -2   30.73    2.34
 -15  -9  -2   25.34    1.60
 -13  -9  -2    1.54    0.40
  13  -9   2    0.78    0.31
  13   9   2    1.35    0.41
 -13   9  -2    1.08    0.53
 -11   9  -2    1.60    0.57
  11   9   2    1.29    0.40
  11  -9   2    0.68    0.38
 -11  -9  -2    1.37    0.30
   9   9   2    1.08    0.25
  -9  -9  -2    1.36    0.30
   9   9   2    1.90    0.41
   9  -9   2    1.18    0.41
  -9   9  -2    1.31    0.45
   7   9   2    3.71    0.61
   7   9   2    2.18    0.26
  -7   9  -2    3.20    0.64
  -7  -9  -2    3.01    0.31
   7  -9   2    3.18    0.62
   5   9   2    9.49    0.94
  -5   9  -2   10.85    1.11
   5  -9   2    8.78    0.94
   3  -9   2   24.42    1.51
  -3   9  -2   25.51    1.66
   3   9   2   24.78    1.48
   1   9   2    0.13    0.20
  -1   9  -2    0.45    0.31
   1  -9   2    0.20    0.25
   1  -9  -2   10.78    0.64
   1   9  -2    8.97    1.00
  -1   9   2   10.61    0.99
  -1   9   2    9.52    0.49
  -1  -9   2    8.97    0.84
  -3  -9   2    2.51    0.46
   3  -9  -2    2.88    0.41
  -3   9   2    2.08    0.31
  -3   9   2    3.04    0.55
   5   9  -2    1.04    0.35
  -5   9   2    0.51    0.20
  -5  -9   2    1.02    0.28
  -5  -9   2    1.14    0.40
  -5   9   2    0.55    0.23
   5  -9  -2    0.57    0.24
  -7  -9   2    1.67    0.43
   7   9  -2    2.21    0.41
  -7  -9   2    2.64    0.41
  -7   9   2    2.91    0.60
  -7   9   2    2.79    0.46
   9   9  -2   -0.01    0.15
  -9  -9   2   -0.03    0.27
  -9   9   2   -0.06    0.19
  -9   9   2    0.38    0.29
 -11   9   2   44.56    2.29
  11   9  -2   33.90    0.92
 -11   9   2   39.43    2.03
  11   9  -2   31.42    1.04
 -11  -9   2   39.46    2.19
 -13  -9   2   50.08    2.56
 -13   9   2   56.87    2.66
 -13   9   2   56.20    2.67
 -15  -9   2    3.44    0.75
 -15   9   2    4.94    0.85
 -15   9   2    4.56    0.83
 -17  -9   2    0.50    0.40
 -17   9   2    0.46    0.40
 -17   9   2    0.39    0.43
 -19  -9   2    0.10    0.47
 -19   9   2    0.10    0.36
 -19   9   2   -0.30    0.50
 -21  -9   2    0.56    0.56
 -21   9   2   -0.05    0.38
 -21   9   2   -0.73    0.54
 -23  -9   2   -0.49    0.58
 -23   9   2    0.73    0.58
 -23   9   2    0.00    0.61
 -25  -9   2    0.59    0.73
  22 -10   2    0.16    0.54
 -22  10  -2    0.62    0.73
 -20  10  -2    0.96    0.73
  20 -10   2    0.62    0.58
  18 -10   2   -0.23    0.45
 -18  10  -2   -0.74    0.43
 -16 -10  -2    0.56    0.33
  16 -10   2    1.23    0.58
  14 -10   2   15.06    1.58
 -14 -10  -2   13.44    1.10
 -14  10  -2   16.29    1.71
  12  10   2    0.60    0.25
  12 -10   2    0.19    0.28
 -12  10  -2    1.04    0.58
 -12 -10  -2    0.63    0.29
 -10  10  -2    0.74    0.42
  10 -10   2   -0.06    0.36
  10  10   2   -0.25    0.31
 -10 -10  -2    0.30    0.21
   8  10   2    0.39    0.27
  -8 -10  -2    0.59    0.19
   8  10   2    0.79    0.19
   8 -10   2    1.04    0.48
  -8  10  -2    0.31    0.43
   6  10   2    5.27    0.74
   6  10   2    3.07    0.26
  -6  10  -2    4.45    0.82
   6 -10   2    4.10    0.73
   6  10   2    2.71    0.21
  -4  10  -2    2.62    0.57
   4  10   2    2.76    0.55
   4 -10   2    1.90    0.57
   2 -10   2   12.37    1.10
  -2  10  -2   15.57    1.32
   2  10   2   13.88    1.16
   0  10  -2    6.70    0.88
   0  10   2    6.08    0.37
   0  10   2    5.80    0.76
   0  10   2    5.91    0.44
   0 -10   2    6.66    0.78
  -2 -10   2    1.53    0.42
  -2  10   2    1.77    0.27
   2  10  -2    1.74    0.52
   2 -10  -2    1.73    0.32
  -2  10   2    1.34    0.36
   4 -10  -2    2.30    0.42
  -4 -10   2    2.86    0.47
  -4 -10   2    2.56    0.56
  -4  10   2    2.74    0.61
  -4  10   2    2.61    0.41
  -6 -10   2    0.23    0.21
   6  10  -2   -0.15    0.24
  -6  10   2    0.02    0.22
  -6  10   2    0.05    0.16
  -6 -10   2   -0.01    0.16
   8  10  -2   -0.08    0.23
  -8 -10   2    0.44    0.30
  -8  10   2    0.31    0.26
  -8  10   2    0.70    0.39
  -8 -10   2    0.47    0.22
  10  10  -2   18.33    0.86
  10  10  -2   16.19    0.93
 -10  10   2   17.93    1.51
 -10  10   2   18.29    1.35
 -10 -10   2   18.16    1.46
 -12 -10   2    3.31    0.71
 -12  10   2    2.37    0.61
  12  10  -2    1.14    0.17
 -12  10   2    3.81    0.74
 -14 -10   2    3.12    0.72
 -14  10   2    2.01    0.60
 -14  10   2    2.18    0.62
 -16 -10   2   -0.56    0.42
 -16  10   2    0.05    0.29
 -16  10   2    0.22    0.35
 -18  10   2   -0.13    0.36
 -18 -10   2   -0.86    0.57
 -20 -10   2    1.18    0.72
 -20  10   2    0.93    0.67
 -20  10   2    0.16    0.35
 -22 -10   2    0.53    0.71
 -22  10   2   -0.20    0.44
 -22  10   2    1.28    0.72
 -24 -10   2   -0.12    0.64
 -24  10   2    0.61    0.50
 -24  10   2    0.87    0.76
 -26 -10   2    0.70    0.90
 -21  11  -2    1.87    0.85
  21 -11   2    0.57    0.66
 -19  11  -2   -0.28    0.56
  19 -11   2   -0.08    0.44
 -17  11  -2    0.67    0.52
  17 -11   2   -0.20    0.36
 -15  11  -2    0.87    0.53
  15 -11   2   -0.21    0.38
 -13 -11  -2    2.35    0.49
 -13  11  -2    1.61    0.60
 -11 -11  -2    0.24    0.21
  11  11   2    0.25    0.28
 -11  11  -2   -0.08    0.41
  11 -11   2    0.33    0.32
   9 -11   2    4.07    0.81
  -9  11  -2    4.73    0.87
   9  11   2    3.81    0.67
  -9 -11  -2    2.74    0.36
   7 -11   2    1.46    0.49
   7  11   2    0.87    0.17
  -7  11  -2    1.68    0.53
   7  11   2    0.38    0.11
   7  11   2    1.42    0.49
   5 -11   2    1.51    0.53
  -5  11  -2    1.32    0.44
   5  11   2    1.57    0.41
  -3  11  -2    1.72    0.58
   3 -11   2    1.30    0.43
   3  11   2    1.24    0.43
   1  11   2    2.17    0.24
   1  11   2    2.48    0.57
   1 -11   2    2.48    0.56
   1  11   2    2.03    0.21
  -1  11  -2    3.36    0.66
   1  11  -2    0.99    0.44
  -1  11   2    1.77    0.34
  -1 -11   2    0.90    0.31
  -1  11   2    1.47    0.25
  -1  11   2    1.85    0.49
   3  11  -2    0.50    0.29
  -3 -11   2    1.00    0.34
  -3  11   2    0.47    0.20
   3 -11  -2    0.31    0.22
  -3  11   2    0.41    0.30
  -5 -11   2    0.16    0.24
  -5  11   2    0.01    0.19
  -5 -11   2    0.04    0.28
  -5  11   2    0.20    0.25
  -7  11   2    0.08    0.26
  -7 -11   2   -0.41    0.33
  -7 -11   2   -0.40    0.22
  -7  11   2    0.47    0.29
  -9  11   2    0.84    0.39
   9  11  -2    1.12    0.36
  -9 -11   2    2.11    0.58
   9  11  -2    2.11    0.39
  -9  11   2    1.05    0.36
 -11 -11   2   22.95    1.75
 -11  11   2   23.86    1.85
 -11  11   2   22.41    1.60
  11  11  -2   22.80    0.98
 -13  11   2    4.65    0.83
 -13  11   2    6.08    0.98
 -13 -11   2    4.71    0.91
 -15  11   2    1.17    0.53
 -15 -11   2    0.53    0.54
 -15  11   2    1.46    0.59
 -17  11   2    0.83    0.52
 -17 -11   2   -0.43    0.41
 -17  11   2   -0.18    0.37
 -19  11   2    0.17    0.43
 -19 -11   2    0.52    0.57
 -19  11   2    0.30    0.43
 -21  11   2    0.94    0.55
 -21 -11   2    1.19    0.67
 -21  11   2    2.69    0.99
 -23  11   2    2.13    0.86
 -23  11   2    2.05    0.84
 -23 -11   2    1.93    0.80
 -25 -11   2   -1.42    0.98
  20 -12   2    0.80    0.66
 -20  12  -2    0.67    0.69
 -18  12  -2   -0.53    0.65
  18 -12   2    0.91    0.50
  16 -12   2    5.73    1.14
 -16  12  -2    5.18    1.13
  14 -12   2    0.41    0.42
 -14  12  -2    0.10    0.45
 -12  12  -2   -0.01    0.40
  12 -12   2   -0.16    0.40
  10  12   2    1.61    0.51
 -10  12  -2    0.49    0.30
 -10 -12  -2    0.87    0.23
  10 -12   2    1.40    0.55
   8  12   2    2.68    0.59
  -8  12  -2    2.39    0.63
   8 -12   2    2.40    0.64
   6 -12   2   -0.44    0.32
  -6  12  -2   -0.30    0.32
   6  12   2    0.28    0.36
   4 -12   2    9.36    1.10
   4  12   2    9.03    1.04
  -4  12  -2   12.15    1.29
   2  12   2    1.56    0.17
   2  12   2    1.73    0.48
   2 -12   2    1.64    0.42
   2  12   2    1.31    0.16
   0 -12   2    4.33    0.72
   0  12  -2    4.70    0.80
   0  12   2    3.80    0.36
   0  12   2    3.04    0.59
   0  12   2    3.85    0.44
  -2  12   2    4.00    0.73
  -2 -12   2    4.51    0.67
   2  12  -2    4.72    0.80
  -2  12   2    3.26    0.39
  -4 -12   2   28.45    1.62
  -4  12   2   27.49    1.85
  -4  12   2   27.38    1.29
   4  12  -2   29.02    1.89
   4 -12  -2   27.68    1.53
  -6 -12   2    0.02    0.27
  -6 -12   2    0.25    0.23
  -6  12   2    0.15    0.30
  -6  12   2    0.42    0.26
  -8  12   2    0.84    0.33
  -8 -12   2    0.40    0.30
  -8  12   2    0.84    0.32
   8  12  -2    0.94    0.28
  10  12  -2    6.41    0.61
 -10  12   2    7.62    1.09
 -10  12   2    7.64    0.94
 -10 -12   2    6.15    0.96
 -12 -12   2    0.96    0.49
 -12  12   2    0.49    0.40
 -12  12   2    0.62    0.35
 -14  12   2   -0.05    0.37
 -14 -12   2    0.35    0.44
 -14  12   2    0.29    0.36
 -16  12   2   -0.34    0.42
 -16  12   2   -0.66    0.41
 -16 -12   2    0.24    0.48
 -18 -12   2    0.59    0.56
 -18  12   2    1.03    0.62
 -18  12   2    1.79    0.62
 -20  12   2   -0.64    0.59
 -20  12   2    0.47    0.56
 -20 -12   2    0.63    0.56
 -22  12   2   -0.04    0.44
 -22 -12   2    0.71    0.68
 -22  12   2   -0.98    0.69
 -24  12   2    0.08    0.64
 -19  13  -2    3.39    1.03
  19 -13   2    2.08    0.88
  17 -13   2    0.31    0.48
 -17  13  -2    0.58    0.59
 -15  13  -2    2.86    0.93
  15 -13   2    0.63    0.56
  13 -13   2    0.45    0.41
 -13  13  -2   -1.30    0.60
  11 -13   2    1.67    0.61
  11  13   2    1.16    0.45
 -11  13  -2    1.19    0.46
   9  13   2    3.36    0.64
   9 -13   2    3.31    0.79
  -9  13  -2    3.66    0.85
   7  13   2    5.10    0.82
  -7  13  -2    4.28    0.85
   7 -13   2    4.21    0.85
  -5  13  -2   10.36    1.31
   5 -13   2    7.79    1.10
   5  13   2    9.55    1.13
   3 -13   2    0.49    0.42
  -3  13  -2    0.70    0.42
   3  13   2    0.33    0.33
   1  13   2    0.17    0.13
  -1  13  -2    0.49    0.39
   1  13   2    0.95    0.42
   1  13   2    0.56    0.15
   1 -13   2    0.60    0.43
  -1 -13   2   43.21    2.22
  -1  13   2   38.17    1.28
   1  13  -2   43.90    2.40
  -1  13   2   35.88    2.14
  -1  13   2   40.42    1.59
  -3  13   2    1.52    0.33
  -3  13   2    1.45    0.51
  -3 -13   2    2.61    0.56
   3 -13  -2    1.54    0.39
   3  13  -2    1.29    0.46
  -5  13   2   23.09    1.79
  -5 -13   2   20.67    1.40
   5  13  -2   22.91    1.75
  -5  13   2   18.28    1.18
  -7  13   2    1.90    0.59
  -7 -13   2    1.43    0.49
   7  13  -2    2.08    0.45
  -7  13   2    1.96    0.46
  -9 -13   2    1.40    0.53
   9  13  -2    0.97    0.31
  -9  13   2    0.89    0.48
  -9  13   2    0.98    0.38
 -11 -13   2    3.96    0.85
 -11  13   2    5.58    0.86
 -11  13   2    4.78    0.91
 -13 -13   2    1.44    0.54
 -13  13   2    1.87    0.56
 -13  13   2    0.95    0.50
 -15 -13   2    2.91    0.72
 -15  13   2    1.23    0.60
 -15  13   2    2.08    0.68
 -17  13   2    1.19    0.65
 -17 -13   2    0.57    0.51
 -17  13   2    0.28    0.54
 -19 -13   2    0.90    0.72
 -19  13   2    0.86    0.58
 -19  13   2    0.02    0.39
 -21 -13   2    0.97    0.71
 -21  13   2    1.03    0.61
 -21  13   2    1.60    0.79
 -23  13   2    0.11    0.54
  18 -14   2    2.07    0.92
 -18  14  -2    0.29    0.49
 -16  14  -2    3.55    1.06
  16 -14   2    0.78    0.56
  14 -14   2   -0.16    0.46
 -14  14  -2    1.56    0.73
  12 -14   2    0.85    0.59
 -12  14  -2    0.50    0.50
  10  14   2    4.37    0.79
 -10  14  -2    7.91    1.25
  10 -14   2    7.08    1.20
   8 -14   2    2.19    0.69
   8  14   2    3.01    0.67
  -6  14  -2    3.17    0.86
   6 -14   2    2.72    0.71
   6  14   2    2.44    0.61
   4 -14   2    1.82    0.63
  -4  14  -2    3.15    0.75
   4  14   2    3.03    0.69
   2 -14   2    3.55    0.75
  -2  14  -2    4.51    0.85
   2  14   2    2.97    0.69
   0 -14   2    5.04    0.84
   0  14   2    3.94    0.42
   0  14  -2    5.61    0.89
   0  14   2    4.55    0.83
   2  14  -2    2.16    0.61
  -2  14   2    2.54    0.38
  -2  14   2    1.83    0.52
  -2 -14   2    2.63    0.60
  -4  14   2    6.80    0.71
   4  14  -2    7.39    1.08
  -4  14   2    8.47    1.11
  -4 -14   2    5.90    0.83
   6  14  -2   -0.32    0.42
   6  14  -2    0.28    0.24
  -6  14   2    0.44    0.27
  -8 -14   2    3.14    0.70
   8  14  -2    4.11    0.61
  -8  14   2    4.23    0.84
  -8  14   2    3.63    0.65
 -10 -14   2    0.51    0.39
 -10  14   2    0.24    0.37
 -10  14   2    0.21    0.34
  10  14  -2    0.15    0.23
 -12 -14   2    3.09    0.71
 -12  14   2    2.73    0.69
 -12  14   2    4.03    0.89
 -14  14   2    0.84    0.46
 -14 -14   2    1.21    0.57
 -14  14   2    0.63    0.48
 -16 -14   2    1.14    0.67
 -16  14   2    0.77    0.65
 -16  14   2   -0.51    0.58
 -18 -14   2    0.11    0.44
 -18  14   2    0.50    0.46
 -18  14   2    0.06    0.52
 -20 -14   2   -1.39    0.84
 -20  14   2   -0.53    0.60
 -20  14   2    0.49    0.53
 -22  14   2    0.12    0.63
 -22  14   2    1.22    0.72
 -17  15  -2    0.97    0.61
  17 -15   2    0.98    0.68
  15 -15   2    0.50    0.59
 -15  15  -2    1.10    0.62
  13 -15   2    0.14    0.45
 -13  15  -2    0.30    0.62
 -11  15  -2    0.50    0.48
  11 -15   2    0.93    0.54
  -9  15  -2   14.15    1.67
   9 -15   2   12.35    1.58
   9  15   2   12.70    1.36
  -7  15  -2    1.10    0.49
   7 -15   2    0.19    0.50
   7  15   2    0.08    0.28
   5  15   2   20.93    1.78
   5 -15   2   19.44    1.78
  -5  15  -2   21.52    1.92
   3 -15   2    0.24    0.39
  -3  15  -2   -0.07    0.30
   3  15   2    0.31    0.38
  -1  15  -2    0.14    0.33
   1  15   2    0.76    0.44
   1 -15   2    0.78    0.43
  -1  15   2   10.94    1.30
   1  15  -2   14.07    1.48
  -1  15   2   11.76    0.79
  -1 -15   2   11.58    1.26
   3  15  -2   -0.54    0.49
  -3  15   2    0.25    0.25
  -3  15   2    0.05    0.27
  -3 -15   2    0.27    0.28
   5  15  -2    8.71    1.01
   5  15  -2   11.07    1.32
  -5  15   2    8.76    1.19
  -5  15   2    8.81    0.93
   7  15  -2    1.23    0.55
   7  15  -2    0.17    0.33
  -7  15   2    0.96    0.55
  -7  15   2    0.30    0.30
  -9  15   2    0.17    0.41
   9  15  -2   -0.16    0.27
  -9  15   2    0.13    0.28
 -11 -15   2    0.78    0.47
 -11  15   2    1.06    0.61
 -11  15   2   -0.33    0.36
 -13  15   2   -0.25    0.33
 -13 -15   2    0.37    0.39
 -13  15   2    0.21    0.47
 -15 -15   2    1.21    0.59
 -15  15   2    1.54    0.74
 -15  15   2    0.67    0.40
 -17  15   2   -0.35    0.59
 -17 -15   2   -0.21    0.47
 -19  15   2   -0.27    0.54
 -19  15   2    0.11    0.50
 -21  15   2   -0.47    0.69
 -21  15   2   -0.03    0.60
 -16  16  -2    0.59    0.56
  16 -16   2   -0.48    0.60
  14 -16   2   -0.22    0.54
 -14  16  -2   -0.94    0.73
  12 -16   2    1.77    0.73
 -12  16  -2   -0.52    0.59
  10 -16   2    1.00    0.59
 -10  16  -2   -0.07    0.56
  -8  16  -2    0.29    0.47
   8  16   2    0.55    0.46
   8 -16   2    0.31    0.41
   6 -16   2   12.79    1.52
   6  16   2   11.29    1.30
  -6  16  -2   14.14    1.61
   4 -16   2    2.91    0.86
  -4  16  -2    3.07    0.77
   4  16   2    3.15    0.76
   2 -16   2    2.81    0.75
   2  16   2    3.05    0.76
  -2  16  -2    3.61    0.84
   0  16   2    0.38    0.30
   0  16  -2    1.39    0.58
   0 -16   2    1.62    0.58
  -2 -16   2   10.90    1.26
  -2  16   2   12.47    1.48
  -4  16   2    1.35    0.40
   4  16  -2    1.88    0.66
   4  16  -2    1.31    0.45
  -4  16   2    1.66    0.59
  -6  16   2    1.69    0.51
   6  16  -2    0.39    0.29
   6  16  -2    2.24    0.70
  -6  16   2    0.45    0.47
  -8  16   2    0.21    0.45
  -8  16   2    0.66    0.44
   8  16  -2    0.69    0.50
   8  16  -2    0.21    0.29
 -10  16   2    1.34    0.59
 -10  16   2    0.76    0.52
 -12  16   2    0.58    0.41
 -12 -16   2    0.69    0.58
 -12  16   2   -0.40    0.35
 -14  16   2    0.40    0.44
 -14 -16   2    0.22    0.50
 -14  16   2    0.40    0.52
 -16  16   2    1.48    0.85
 -16  16   2    1.47    0.76
 -18  16   2   -0.20    0.54
 -18  16   2   -0.48    0.62
 -20  16   2    0.91    0.85
 -20  16   2    0.69    0.60
 -15  17  -2    0.03    0.55
  13 -17   2    0.22    0.57
 -13  17  -2   -0.29    0.60
  11 -17   2    0.27    0.52
 -11  17  -2    0.11    0.62
   9 -17   2   -0.26    0.67
  -9  17  -2    1.23    0.64
   7  17   2    1.34    0.53
  -7  17  -2    2.26    0.89
   7 -17   2    0.18    0.46
  -5  17  -2   -0.23    0.36
   5 -17   2   -0.23    0.44
   5  17   2    0.01    0.37
   3 -17   2    1.23    0.56
  -3  17  -2    1.24    0.56
   3  17   2    0.16    0.38
   1 -17   2    0.08    0.31
  -1  17  -2    0.73    0.45
   1  17   2    0.64    0.51
   1  17  -2    2.53    0.70
  -1  17   2    1.11    0.53
   3  17  -2    2.35    0.75
  -3  17   2    0.90    0.52
   3  17  -2    1.08    0.55
   5  17  -2    0.39    0.35
   5  17  -2    0.45    0.45
  -5  17   2    0.47    0.62
   7  17  -2    1.35    0.60
  -7  17   2    0.94    0.55
  -7  17   2    0.83    0.47
   7  17  -2    0.76    0.43
  -9  17   2    1.05    0.70
   9  17  -2    0.91    0.55
  -9  17   2    0.47    0.36
  11  17  -2    1.44    0.68
 -11  17   2    0.87    0.58
 -11  17   2    0.55    0.39
 -13  17   2    2.45    0.84
 -13 -17   2    1.91    0.73
 -13  17   2    2.05    0.78
 -15  17   2   -0.68    0.60
 -15  17   2   -0.66    0.59
 -17  17   2    1.58    0.74
 -17  17   2    0.87    0.79
 -19  17   2    0.02    0.73
 -14  18  -2   -0.32    0.55
 -14  18  -2    1.30    0.90
 -12  18  -2    0.38    0.60
 -10  18  -2    2.01    0.86
  10 -18   2    1.21    0.64
  -8  18  -2    0.61    0.58
   8 -18   2    0.17    0.49
   6 -18   2   -0.43    0.54
   6  18   2    0.14    0.37
  -6  18  -2   -0.06    0.40
   4 -18   2   -0.44    0.46
   4  18   2    0.33    0.49
  -2  18  -2    0.30    0.40
   2  18   2   -0.35    0.44
   0  18  -2    0.84    0.60
   0  18  -2    0.99    0.60
   0  18   2    0.72    0.53
   2  18  -2    1.40    0.68
   2  18  -2    0.73    0.44
  -2  18   2    0.11    0.46
   4  18  -2   -0.17    0.39
   4  18  -2   -0.48    0.40
  -4  18   2   -0.53    0.49
   6  18  -2    2.75    0.79
   6  18  -2    2.34    0.65
  -6  18   2    2.49    0.85
   8  18  -2    0.15    0.36
  -8  18   2   -0.09    0.39
 -10  18   2    1.30    0.70
 -12  18   2    0.19    0.58
 -12  18   2   -0.05    0.58
 -14  18   2    0.23    0.61
 -14  18   2    0.71    0.57
 -16  18   2    1.11    0.87
 -16  18   2    0.63    0.57
 -18  18   2    1.42    0.81
 -13  19  -2    0.87    0.84
 -11  19  -2   -0.55    0.73
 -11  19  -2    0.62    0.70
  -9  19  -2   -0.73    0.46
  -9  19  -2    0.12    0.70
  -7  19  -2   -0.21    0.52
  -7  19  -2    1.00    0.58
   5  19   2    0.89    0.73
  -5  19  -2    0.13    0.47
  -5  19  -2    0.52    0.46
   3  19   2   -0.65    0.55
  -3  19  -2   -0.08    0.44
  -3  19  -2   -0.12    0.41
  -1  19  -2    0.97    0.62
   1  19   2    0.05    0.38
  -1  19  -2   -0.24    0.46
   1  19  -2   -0.30    0.44
   1  19  -2    0.66    0.57
  -1  19   2    0.45    0.51
   3  19  -2    1.53    0.62
   3  19  -2    1.76    0.71
  -3  19   2   -0.01    0.40
   5  19  -2    0.59    0.42
  -5  19   2   -0.73    0.53
   5  19  -2   -0.39    0.47
  -7  19   2    0.27    0.52
  -9  19   2    0.41    0.49
 -11  19   2    0.06    0.46
 -13  19   2   -0.59    0.73
 -12  20  -2    1.24    0.92
 -10  20  -2   -0.09    0.47
 -10  20  -2    0.65    0.67
  -8  20  -2    1.92    0.93
  -8  20  -2   -0.17    0.53
  -6  20  -2    0.66    0.57
  -6  20  -2    1.43    0.79
   4  20   2   -0.30    0.44
  -4  20  -2    1.16    0.58
  -4  20  -2    0.45    0.51
  -2  20  -2   -0.01    0.39
   2  20   2    0.69    0.62
   0  20  -2    0.54    0.54
   0  20  -2    1.22    0.67
   0  20   2    0.79    0.74
   2  20  -2    0.37    0.47
  -2  20   2    1.20    0.59
   4  20  -2    0.45    0.45
  -4  20   2   -0.69    0.63
  -6  20   2   -0.72    0.69
  -8  20   2    0.97    0.64
 -10  20   2    0.03    0.59
 -12  20   2    0.86    0.84
 -11  21  -2    0.40    0.70
  -9  21  -2    0.60    0.70
  -7  21  -2   -0.16    0.58
  -7  21  -2    0.23    0.51
  -5  21  -2   -1.06    0.77
  -5  21  -2    1.32    0.73
  -3  21  -2   -0.50    0.63
   3  21   2    1.07    0.75
  -3  21  -2   -1.27    0.71
  -1  21  -2    0.86    0.73
   1  21   2    0.50    0.63
   1  21  -2   -0.11    0.50
  -1  21   2   -0.03    0.44
   3  21  -2    0.29    0.46
  -3  21   2    1.08    0.72
  -5  21   2   -0.98    0.67
  -7  21   2   -0.31    0.68
  -9  21   2    0.86    0.74
  -4  22  -2   -0.18    0.58
  -2  22  -2    1.57    0.89
   2  22   2   -0.66    0.64
   0  22  -2    0.29    0.71
   0  22   2    0.33    0.51
  -2  22   2    0.42    0.53
   2  22  -2    0.32    0.52
  -4  22   2    0.11    0.55
  -6  22   2   -0.08    0.55
   1  23   2    0.61    0.78
  -1  23  -2    0.54    0.70
   1  23  -2    0.30    0.65
  -1  23   2   -0.65    0.55
 -24   0  -3   -0.29    0.56
 -22   0  -3   -0.25    0.46
 -20   0  -3   -0.13    0.37
 -18   0  -3    0.23    0.35
  18   0   3   -0.24    0.40
  16   0   3    0.09    0.28
 -16   0  -3    0.68    0.52
 -14   0  -3    0.17    0.30
  14   0   3   -0.25    0.32
  12   0   3    0.01    0.22
 -12   0  -3   -0.26    0.26
  10   0   3   -0.19    0.25
 -10   0  -3   -0.17    0.27
   8   0   3    0.16    0.21
  -8   0  -3   -0.06    0.18
  -6   0  -3    0.00    0.23
   6   0   3    0.24    0.21
   6   0   3   -0.06    0.23
   4   0   3    0.35    0.26
  -4   0  -3   -0.09    0.24
  -4   0  -3    0.05    0.19
   4   0   3   -0.02    0.21
  -2   0  -3    0.10    0.19
  -2   0  -3   -0.08    0.21
  -2   0  -3    0.33    0.33
   2   0   3    0.12    0.21
   0   0  -3    0.05    0.21
   0   0  -3   -0.11    0.24
   0   0   3   -0.10    0.17
   0   0   3    0.36    0.31
   2   0  -3    0.12    0.21
  -2   0   3    0.16    0.18
  -2   0   3    0.03    0.18
   2   0  -3   -0.10    0.16
   4   0  -3    0.01    0.16
  -4   0   3    0.07    0.19
  -4   0   3    0.03    0.19
   4   0  -3   -0.01    0.17
   6   0  -3   -0.04    0.19
  -6   0   3    0.08    0.22
  -6   0   3    0.13    0.23
   6   0  -3    0.08    0.17
  -8   0   3    0.85    0.40
  -8   0   3    0.36    0.27
   8   0  -3    0.10    0.15
 -10   0   3    0.05    0.15
  10   0  -3   -0.02    0.15
 -10   0   3   -0.02    0.30
 -12   0   3    0.41    0.21
  12   0  -3    0.09    0.13
 -12   0   3    0.05    0.20
 -14   0   3    0.04    0.17
 -14   0   3   -0.20    0.18
 -16   0   3   -0.02    0.18
 -16   0   3   -0.71    0.47
 -16   0   3   -0.19    0.22
 -18   0   3    0.05    0.20
 -18   0   3    0.27    0.37
 -20   0   3    0.75    0.59
 -22   0   3    0.71    0.58
 -24   0   3    0.15    0.55
 -26   0   3    0.41    0.61
 -25  -1  -3    0.20    0.62
 -25   1  -3    1.90    0.98
 -23   1  -3    0.16    0.50
 -23  -1  -3    0.40    0.62
 -21   1  -3    1.13    0.63
 -21  -1  -3    1.44    0.69
 -19  -1  -3    1.22    0.61
 -19   1  -3    1.91    0.62
  19  -1   3    1.70    0.59
  17  -1   3    1.23    0.54
 -17   1  -3    1.27    0.59
  17   1   3    1.45    0.50
 -17  -1  -3    1.08    0.49
  15  -1   3    0.09    0.25
 -15  -1  -3    0.28    0.30
 -15   1  -3   -0.05    0.26
  15   1   3    0.55    0.36
  13   1   3   50.53    2.29
  13  -1   3   44.32    2.19
 -13   1  -3   44.40    2.28
 -13  -1  -3   48.03    2.24
 -11   1  -3   10.29    1.05
  11   1   3   11.28    1.06
  11  -1   3   10.47    1.05
 -11  -1  -3   10.50    0.98
  -9  -1  -3    9.39    0.86
   9   1   3    9.26    0.94
   9  -1   3   10.21    1.04
  -9   1  -3   10.41    0.98
   7   1   3   38.64    1.85
   7  -1   3   39.35    1.88
   7   1   3   36.09    1.65
  -7   1  -3   35.19    1.64
  -7  -1  -3   37.73    1.55
   5  -1   3   -0.20    0.23
   5   1   3    0.14    0.17
   5   1   3    0.44    0.29
  -5  -1  -3    0.09    0.20
   5  -1   3    0.05    0.23
  -5  -1  -3    0.39    0.25
  -5   1  -3    0.09    0.17
   3  -1   3   88.48    2.65
   3  -1   3   89.12    2.47
   3   1   3   90.04    2.26
  -3   1  -3   89.14    2.71
  -3   1  -3   85.65    2.39
  -3  -1  -3   84.49    2.06
  -3  -1  -3   85.54    2.56
   3   1   3   88.27    2.68
  -1   1  -3  435.31    5.60
   1  -1   3  434.34    5.57
  -1   1  -3  422.72    5.09
  -1  -1  -3  419.27    5.45
   1   1   3  431.93    5.74
  -1  -1  -3  433.25    4.46
  -1   1  -3  438.14    5.02
   1   1  -3   10.81    0.80
   1  -1  -3   10.70    0.88
   1   1  -3    9.85    0.84
  -1   1   3    6.49    0.73
  -1  -1   3   10.33    0.90
   1  -1  -3   10.79    0.74
  -1   1   3    9.26    0.67
  -1  -1   3    9.94    0.77
   3   1  -3    5.17    0.58
   3   1  -3    5.19    0.59
   3  -1  -3    4.69    0.57
  -3   1   3    4.74    0.65
  -3   1   3    4.62    0.51
   3  -1  -3    4.79    0.52
  -3  -1   3    5.18    0.62
  -3  -1   3    4.03    0.57
   5   1  -3    2.64    0.43
   5   1  -3    2.22    0.41
  -5  -1   3    1.87    0.40
   5  -1  -3    2.26    0.40
  -5   1   3    2.41    0.50
  -5  -1   3    2.77    0.46
  -5   1   3    2.61    0.44
   5  -1  -3    2.39    0.41
   7  -1  -3   39.33    1.51
   7   1  -3   39.68    1.43
  -7   1   3   38.87    1.62
   7  -1  -3   37.48    1.58
  -7   1   3   40.23    1.69
  -7  -1   3   38.50    1.76
  -7  -1   3   37.20    1.50
  -9  -1   3    1.92    0.46
  -9   1   3    1.90    0.42
  -9  -1   3    2.09    0.38
   9  -1  -3    1.39    0.31
   9   1  -3    2.47    0.38
  -9   1   3    1.29    0.34
 -11  -1   3    0.54    0.35
 -11  -1   3    0.48    0.20
  11   1  -3    0.85    0.23
  11  -1  -3    0.63    0.21
 -11   1   3    0.40    0.19
 -11   1   3    0.21    0.26
 -13  -1   3    0.94    0.30
 -13   1   3    0.69    0.24
 -13   1   3    0.66    0.37
 -13   1   3    0.64    0.25
 -13  -1   3    1.21    0.44
 -15  -1   3    6.49    0.53
 -15   1   3    5.51    0.61
 -15  -1   3    7.16    0.64
 -15  -1   3    5.38    0.85
 -15   1   3    6.11    0.68
 -15   1   3    5.71    0.87
 -17  -1   3    0.51    0.21
 -17   1   3    0.72    0.27
 -17   1   3    0.51    0.30
 -17  -1   3    0.80    0.41
 -19   1   3    0.56    0.38
 -19   1   3    0.49    0.34
 -19  -1   3    0.61    0.47
 -21   1   3   -0.38    0.50
 -21  -1   3   -0.47    0.56
 -23   1   3   -0.17    0.50
 -23  -1   3   -0.06    0.43
 -25   1   3    0.50    0.59
 -25  -1   3    2.56    0.91
 -27   1   3    1.66    0.81
 -27  -1   3    0.88    0.71
 -24   2  -3    0.87    0.67
 -24  -2  -3    1.79    0.99
 -22  -2  -3    0.01    0.60
 -22   2  -3    0.38    0.52
 -20  -2  -3    2.08    0.73
 -20   2  -3    1.63    0.57
  18  -2   3   -0.27    0.31
 -18   2  -3    0.34    0.38
 -16  -2  -3    3.99    0.77
  16   2   3    4.79    0.75
 -16   2  -3    2.63    0.64
  16  -2   3    4.74    0.81
  14  -2   3   14.75    1.35
 -14  -2  -3   13.02    1.23
  14   2   3   13.71    1.21
 -14   2  -3   14.87    1.40
 -12  -2  -3    0.00    0.22
  12  -2   3   -0.18    0.22
 -12   2  -3   -0.01    0.25
  12   2   3    0.40    0.23
  10   2   3   -0.37    0.32
 -10   2  -3    0.39    0.33
 -10  -2  -3    0.04    0.18
  10  -2   3   -0.42    0.25
  -8   2  -3    0.15    0.22
   8   2   3    0.08    0.21
   8  -2   3    0.89    0.41
  -8  -2  -3    0.36    0.26
   8   2   3    0.23    0.26
   6   2   3   30.91    1.36
   6  -2   3   32.62    1.69
  -6   2  -3   28.70    1.51
  -6  -2  -3   31.01    1.27
   6   2   3   30.28    1.59
   4  -2   3  171.42    3.77
   4   2   3  169.45    3.01
  -4   2  -3  174.86    3.70
  -4  -2  -3  169.10    2.76
  -4  -2  -3  162.28    3.64
   4   2   3  172.89    3.83
   4  -2   3  162.57    3.62
  -2   2  -3   14.50    1.10
  -2   2  -3   13.50    0.99
  -2  -2  -3   14.74    1.06
  -2  -2  -3   13.95    0.76
   2  -2   3   15.38    1.10
   2   2   3   15.27    1.12
  -2   2  -3   14.42    1.02
  -2  -2  -3   14.82    0.78
   0  -2   3   20.33    1.22
   0   2   3   20.29    0.90
   0  -2  -3   20.95    1.23
   0   2   3   21.98    1.31
   0   2  -3   19.03    1.11
   0   2  -3   22.33    1.30
   0  -2  -3   20.56    0.91
   2  -2  -3  117.09    2.81
  -2   2   3  112.48    2.23
   2  -2  -3  114.87    2.19
  -2   2   3  117.37    2.95
   2   2  -3  116.20    2.78
   2   2  -3  112.69    2.69
  -2  -2   3  113.45    2.73
  -2  -2   3  113.77    2.68
  -4   2   3   11.22    0.90
   4  -2  -3   10.20    0.85
  -4   2   3    9.57    0.74
   4   2  -3    8.32    0.75
   4   2  -3    9.53    0.84
  -4  -2   3    9.86    0.82
   4  -2  -3   10.65    0.72
  -4  -2   3    9.55    0.83
   6  -2  -3   18.34    1.07
  -6   2   3   20.91    1.23
   6   2  -3   17.96    1.01
   6  -2  -3   17.91    1.04
  -6   2   3   17.81    1.06
   6   2  -3   15.68    1.06
  -6  -2   3   18.26    1.08
  -6  -2   3   19.12    1.24
   8  -2  -3  274.70    4.00
   8   2  -3  275.16    3.62
  -8   2   3  273.72    4.37
  -8  -2   3  277.59    4.90
  -8   2   3  276.23    4.51
  -8  -2   3  275.46    3.90
 -10  -2   3   -0.22    0.30
 -10  -2   3    0.03    0.15
  10  -2  -3    0.16    0.13
 -10   2   3    0.46    0.31
  10   2  -3    0.33    0.15
 -10   2   3    0.03    0.18
 -12   2   3   21.33    1.49
 -12   2   3   17.89    1.18
 -12  -2   3   21.06    1.05
  12   2  -3   19.72    0.84
 -12  -2   3   20.44    1.55
 -14  -2   3    0.05    0.28
 -14  -2   3    0.27    0.15
 -14  -2   3    0.04    0.15
 -14   2   3    0.70    0.33
 -14   2   3    0.27    0.29
 -16   2   3    7.86    0.81
 -16  -2   3    9.29    1.18
 -16  -2   3    7.85    0.62
 -16   2   3    7.05    0.99
 -16  -2   3    6.56    0.45
 -18   2   3   -0.32    0.26
 -18  -2   3   -0.18    0.13
 -18   2   3   -0.03    0.34
 -18  -2   3   -0.20    0.32
 -20   2   3    0.91    0.40
 -20  -2   3    0.33    0.48
 -20   2   3    1.74    0.66
 -22   2   3    0.69    0.52
 -22  -2   3   -0.16    0.54
 -24   2   3    1.76    0.81
 -24  -2   3    1.26    0.79
 -26  -2   3   -0.04    0.53
 -26   2   3    0.09    0.50
 -25  -3  -3    0.73    0.77
 -23  -3  -3    0.09    0.66
 -23   3  -3    1.65    0.82
 -21   3  -3    0.12    0.51
 -21  -3  -3    0.27    0.57
 -19   3  -3    3.40    0.84
  19  -3   3    3.70    0.77
 -19  -3  -3    3.09    0.81
 -17   3  -3    0.81    0.46
  17  -3   3    1.32    0.52
 -17  -3  -3   -0.21    0.41
  17   3   3    0.95    0.42
  15  -3   3    3.02    0.70
  15   3   3    2.62    0.55
 -15   3  -3    3.23    0.75
 -15  -3  -3    1.80    0.56
  13  -3   3    2.77    0.62
  13   3   3    2.31    0.50
 -13  -3  -3    2.79    0.58
 -13   3  -3    2.60    0.61
  11   3   3    4.62    0.70
 -11  -3  -3    5.11    0.66
 -11   3  -3    5.44    0.84
  11  -3   3    5.59    0.80
   9  -3   3    7.66    0.91
  -9  -3  -3    8.21    0.75
  -9   3  -3    9.88    1.01
   9   3   3    8.54    0.93
   7  -3   3    4.81    0.69
   7   3   3    5.70    0.60
  -7   3  -3    5.57    0.74
  -7  -3  -3    6.85    0.62
   7   3   3    6.17    0.75
   5  -3   3   16.03    1.22
   5   3   3   17.20    0.94
  -5   3  -3   15.54    1.13
  -5  -3  -3   17.03    0.84
  -5  -3  -3   15.45    1.16
   5   3   3   17.20    1.25
  -3  -3  -3   51.32    1.40
   3  -3   3   51.26    2.02
  -3   3  -3   49.13    1.98
  -3  -3  -3   55.14    1.37
  -3  -3  -3   48.12    1.97
   3   3   3   54.85    2.14
  -1   3  -3   13.66    1.02
   1  -3   3   13.80    1.03
  -1   3  -3   13.07    1.00
  -1  -3  -3   13.46    0.70
  -1   3  -3   14.08    1.03
  -1  -3  -3   14.07    0.69
   1   3   3   13.68    1.04
  -1  -3  -3   13.59    1.02
  -1  -3   3   29.15    1.48
   1  -3  -3   27.60    0.98
  -1  -3   3   28.53    1.42
   1  -3  -3   26.83    1.37
  -1   3   3   29.87    1.51
  -1   3   3   27.55    0.99
   1   3  -3   30.86    1.52
   1   3  -3   29.55    1.43
  -3   3   3    2.01    0.43
  -3  -3   3    2.95    0.49
  -3   3   3    2.31    0.34
   3  -3  -3    2.32    0.34
   3   3  -3    2.95    0.48
   3  -3  -3    2.42    0.44
   3   3  -3    2.82    0.48
  -3  -3   3    3.50    0.51
  -5  -3   3   29.92    1.53
  -5   3   3   30.30    1.51
   5  -3  -3   27.25    1.34
  -5   3   3   28.67    1.24
   5  -3  -3   29.20    1.22
   5   3  -3   31.47    1.38
   5   3  -3   30.67    1.51
  -5  -3   3   29.76    1.35
   7  -3  -3  139.71    2.98
  -7  -3   3  146.79    2.77
  -7   3   3  140.42    3.01
   7   3  -3  143.53    2.73
  -7   3   3  144.79    3.30
   7  -3  -3  139.83    2.95
  -7  -3   3  138.67    3.46
  -9   3   3    3.36    0.54
  -9  -3   3    3.77    0.65
   9   3  -3    3.81    0.41
  -9   3   3    4.16    0.58
  -9  -3   3    3.94    0.46
 -11   3   3    6.27    0.73
  11   3  -3    5.90    0.46
 -11   3   3    6.76    0.80
 -11  -3   3    5.98    0.85
 -11  -3   3    7.12    0.60
 -13  -3   3    4.54    0.80
 -13   3   3    5.04    0.69
  13   3  -3    4.59    0.34
 -13  -3   3    4.31    0.42
 -13   3   3    3.81    0.66
 -15   3   3    6.00    0.90
 -15  -3   3    5.91    0.91
 -15  -3   3    4.56    0.31
 -15   3   3    5.55    0.71
 -15  -3   3    3.81    0.33
 -17   3   3    8.44    0.91
 -17   3   3   10.41    1.24
 -17  -3   3   10.49    1.30
 -19   3   3    5.63    0.78
 -19  -3   3    7.24    1.17
 -19   3   3    5.52    0.99
 -21  -3   3    1.77    0.65
 -21   3   3    1.60    0.67
 -21   3   3    1.35    0.44
 -23  -3   3   -0.40    0.54
 -23   3   3    0.63    0.48
 -25  -3   3    3.54    1.09
 -25   3   3    3.58    1.04
 -27  -3   3    0.25    0.64
 -24   4  -3    3.58    1.16
 -24  -4  -3    2.02    0.81
 -22  -4  -3    0.99    0.74
 -22   4  -3    1.01    0.61
  20  -4   3    2.70    0.71
 -20  -4  -3    6.07    1.12
 -20   4  -3    5.87    1.10
 -18   4  -3   -0.06    0.42
  18  -4   3    0.74    0.44
 -18  -4  -3    0.99    0.56
 -16  -4  -3    2.24    0.59
  16   4   3    1.19    0.41
  16  -4   3    1.13    0.42
 -16   4  -3    1.21    0.56
  14  -4   3    2.47    0.59
  14   4   3    2.19    0.50
 -14   4  -3    2.71    0.71
 -14  -4  -3    2.56    0.59
  12   4   3    0.70    0.36
  12  -4   3    0.81    0.35
 -12   4  -3    0.83    0.45
 -12  -4  -3    1.17    0.40
 -10   4  -3    0.41    0.33
 -10  -4  -3    0.22    0.21
  10   4   3   -0.36    0.30
  10  -4   3    0.44    0.35
   8  -4   3    1.30    0.39
  -8  -4  -3    1.61    0.33
   8   4   3    1.49    0.34
  -8   4  -3    1.70    0.45
   8   4   3    1.53    0.45
   6  -4   3   17.96    1.31
  -6  -4  -3   19.53    0.89
  -6   4  -3   19.03    1.32
   6   4   3   18.63    0.96
   6   4   3   19.36    1.34
  -4  -4  -3   70.71    1.43
  -4  -4  -3   65.25    2.31
  -4   4  -3   65.56    2.41
   4  -4   3   65.12    2.41
   4   4   3   69.03    1.63
   4   4   3   67.26    2.42
   2   4   3    0.65    0.30
   2  -4   3    0.89    0.33
  -2   4  -3    1.29    0.39
  -2  -4  -3    1.05    0.19
  -2  -4  -3    1.34    0.22
  -2  -4  -3    0.78    0.28
   0   4   3   11.13    0.56
   0  -4  -3   10.06    0.91
   0  -4   3   10.03    0.88
   0   4   3    9.87    0.93
   0   4  -3    9.25    0.90
   0  -4  -3    9.71    0.50
   0   4  -3    9.92    0.90
   0   4  -3    9.85    0.88
  -2  -4   3   60.38    2.06
   2  -4  -3   53.33    1.99
  -2  -4   3   61.80    2.19
  -2   4   3   60.17    2.21
   2  -4  -3   58.18    1.36
  -2   4   3   58.90    1.45
   2   4  -3   60.54    2.16
   2   4  -3   56.85    1.98
  -4  -4   3   10.22    0.81
   4  -4  -3    8.53    0.61
  -4   4   3    8.23    0.83
  -4   4   3    8.05    0.62
   4   4  -3   11.39    0.88
  -4  -4   3    8.40    0.83
  -6  -4   3    1.06    0.30
  -6  -4   3    0.82    0.41
   6   4  -3    1.48    0.35
   6  -4  -3    1.16    0.26
  -6   4   3    1.68    0.42
  -6   4   3    1.53    0.31
  -8  -4   3    1.50    0.44
   8   4  -3    1.43    0.29
  -8   4   3    1.02    0.35
  -8   4   3    1.79    0.41
  -8  -4   3    1.88    0.34
 -10  -4   3    2.29    0.55
  10   4  -3    1.84    0.28
 -10   4   3    1.58    0.39
 -10   4   3    1.04    0.35
 -10  -4   3    1.65    0.29
 -12  -4   3    4.39    0.76
 -12   4   3    3.37    0.65
 -12  -4   3    4.87    0.41
  12   4  -3    4.43    0.35
 -12   4   3    3.34    0.58
 -14  -4   3   57.17    0.98
 -14   4   3   82.41    2.74
 -14   4   3   86.49    3.22
 -14  -4   3   89.74    3.45
 -14  -4   3   63.85    0.93
 -16   4   3   22.33    1.48
 -16  -4   3   22.24    1.84
 -18  -4   3    4.91    0.90
 -18   4   3    5.43    0.78
 -18   4   3    4.24    0.86
 -20  -4   3    0.51    0.38
 -20   4   3    1.64    0.56
 -20   4   3    1.17    0.44
 -22  -4   3    0.03    0.44
 -22   4   3    0.56    0.44
 -24  -4   3    0.74    0.73
 -24   4   3    0.25    0.43
 -26  -4   3   -0.44    0.81
 -26   4   3    1.18    0.83
 -23   5  -3    5.01    1.18
  21  -5   3    2.14    0.72
 -21   5  -3    2.81    0.89
 -21  -5  -3    3.01    0.85
  19  -5   3    0.13    0.37
 -19   5  -3    0.49    0.41
 -19  -5  -3    0.02    0.36
 -17   5  -3    4.38    0.94
  17  -5   3    3.25    0.76
 -17  -5  -3    3.52    0.76
  15  -5   3    0.08    0.28
  15   5   3    0.52    0.36
 -15  -5  -3    0.00    0.28
 -15   5  -3    0.67    0.43
  13   5   3    9.27    1.02
 -13   5  -3    8.94    1.18
 -13  -5  -3    8.96    0.92
  13  -5   3    7.76    1.04
  11  -5   3    2.01    0.52
 -11   5  -3    1.83    0.60
 -11  -5  -3    1.27    0.35
  11   5   3    1.37    0.41
   9   5   3   16.88    1.05
  -9  -5  -3   19.35    1.06
   9  -5   3   18.00    1.46
  -9   5  -3   18.29    1.47
   9   5   3   19.59    1.40
   7  -5   3    4.23    0.66
   7   5   3    5.68    0.56
  -7   5  -3    5.39    0.78
  -7  -5  -3    5.23    0.48
   7   5   3    5.52    0.73
   5  -5   3   20.60    1.40
  -5   5  -3   19.81    1.40
  -5  -5  -3   19.37    0.73
   5   5   3   19.51    0.87
   5   5   3   19.45    1.35
   3  -5   3   48.96    2.09
  -3   5  -3   44.98    2.08
  -3  -5  -3   47.62    0.93
   3   5   3   48.79    2.08
  -1   5  -3   13.83    1.14
   1  -5   3   14.25    1.09
   1   5   3   12.93    1.08
   1   5  -3    9.90    0.91
  -1  -5   3    9.48    0.86
  -1   5   3   10.48    1.00
   1  -5  -3    9.87    0.48
  -1   5   3    9.76    0.50
  -3   5   3    0.00    0.15
  -3  -5   3   -0.08    0.19
  -3  -5   3    0.18    0.29
   3   5  -3    0.26    0.28
   3  -5  -3    0.27    0.15
  -3   5   3    0.25    0.20
  -5  -5   3   37.88    1.50
  -5   5   3   35.45    1.34
  -5   5   3   36.34    1.78
   5  -5  -3   38.83    1.37
   5   5  -3   38.48    1.63
  -5  -5   3   33.34    1.73
  -7  -5   3    2.28    0.54
   7  -5  -3    2.34    0.41
  -7  -5   3    2.35    0.39
   7   5  -3    2.78    0.43
  -7   5   3    3.01    0.53
  -7   5   3    2.21    0.42
  -9  -5   3    0.42    0.32
   9   5  -3    0.20    0.18
  -9  -5   3   -0.17    0.15
  -9   5   3    0.45    0.28
  -9   5   3    0.73    0.30
  11   5  -3   20.44    0.84
 -11  -5   3   23.42    0.90
 -11   5   3   22.02    1.44
 -11   5   3   22.99    1.48
 -11  -5   3   21.71    1.62
 -13   5   3   15.85    1.27
 -13   5   3   18.84    1.45
 -13  -5   3   16.74    1.49
 -15   5   3   37.29    1.98
 -15   5   3   35.56    2.15
 -15  -5   3   39.24    2.38
 -17   5   3    6.95    0.92
 -17   5   3    9.35    1.20
 -17  -5   3    6.34    1.09
 -19  -5   3    0.39    0.38
 -19   5   3    0.64    0.37
 -19   5   3    0.01    0.45
 -21  -5   3   -0.22    0.42
 -21   5   3    0.22    0.39
 -21   5   3    0.46    0.42
 -23  -5   3    0.75    0.63
 -23   5   3    0.15    0.48
 -25  -5   3   -0.32    0.56
 -25   5   3    0.66    0.52
 -27  -5   3    2.08    0.93
 -22   6  -3    0.35    0.55
  20  -6   3    1.61    0.63
 -20   6  -3    1.65    0.64
 -20  -6  -3    1.09    0.57
  18  -6   3    0.53    0.41
 -18   6  -3    0.55    0.46
 -18  -6  -3    0.03    0.37
 -16   6  -3    2.70    0.72
  16  -6   3    2.97    0.71
 -16  -6  -3    2.75    0.64
  14   6   3    1.77    0.51
 -14  -6  -3    1.83    0.51
  14  -6   3    1.57    0.54
 -14   6  -3    1.68    0.62
  12   6   3    7.58    0.91
 -12   6  -3    7.36    1.05
 -12  -6  -3    6.85    0.74
  12  -6   3    6.96    0.97
 -10   6  -3    4.89    0.82
  10   6   3    4.69    0.58
 -10  -6  -3    5.14    0.59
  10  -6   3    5.05    0.82
  10   6   3    5.43    0.80
  -8   6  -3   11.66    1.20
   8   6   3   11.09    1.07
   8   6   3   11.42    0.76
   8  -6   3   12.05    1.19
  -8  -6  -3   11.75    0.73
   6   6   3   20.18    0.86
  -6   6  -3   18.57    1.44
  -6  -6  -3   19.98    0.77
   6  -6   3   17.96    1.38
   6   6   3   17.98    1.32
   4   6   3   -0.13    0.27
  -4  -6  -3    0.09    0.07
  -4   6  -3    0.16    0.28
   4  -6   3    0.37    0.35
  -4  -6  -3    0.07    0.05
   2   6   3    1.39    0.36
  -2   6  -3    1.84    0.51
   2  -6   3    1.81    0.48
   0   6   3    5.37    0.30
   0  -6   3    8.07    0.81
   0  -6  -3    5.82    0.27
   0   6   3    7.37    0.81
   0   6  -3    8.52    0.93
  -2   6   3    0.04    0.10
  -2  -6   3    0.25    0.25
  -2  -6   3    0.12    0.23
   2  -6  -3    0.21    0.12
  -2   6   3   -0.20    0.27
  -4  -6   3  152.92    3.16
   4   6  -3  147.30    3.30
   4  -6  -3  139.83    2.36
  -4   6   3  133.60    2.40
  -4  -6   3  143.68    3.57
  -6   6   3  123.29    3.34
   6  -6  -3  125.05    2.59
  -6  -6   3  126.48    2.67
  -6   6   3  117.24    2.58
  -6  -6   3  120.06    3.41
   6   6  -3  122.80    2.90
  -8   6   3   21.27    1.45
  -8  -6   3   21.89    1.05
  -8   6   3   20.78    1.23
  -8  -6   3   19.95    1.49
   8   6  -3   21.45    1.12
 -10  -6   3    0.21    0.26
  10   6  -3    0.48    0.22
 -10   6   3    0.19    0.21
 -10   6   3    0.90    0.36
 -10  -6   3    0.48    0.15
 -12  -6   3    3.45    0.72
 -12   6   3    3.09    0.61
  12   6  -3    2.52    0.26
 -12  -6   3    3.51    0.28
 -12   6   3    3.26    0.60
 -14  -6   3    0.34    0.38
 -14   6   3    0.26    0.31
 -14   6   3    0.60    0.44
 -16  -6   3    4.39    0.90
 -16   6   3    4.16    0.73
 -16   6   3    4.66    0.85
 -18  -6   3    0.34    0.37
 -18   6   3   -0.27    0.35
 -18   6   3    0.83    0.43
 -20  -6   3    0.57    0.53
 -20   6   3    0.45    0.27
 -20   6   3    0.59    0.52
 -22  -6   3    0.24    0.61
 -22   6   3    0.30    0.46
 -22   6   3   -1.00    0.72
 -24  -6   3   -0.57    0.70
 -24   6   3    1.03    0.67
 -26  -6   3    1.57    0.90
 -26   6   3    0.40    0.66
 -21   7  -3    2.59    0.99
  21  -7   3    1.23    0.59
  19  -7   3    0.66    0.46
 -19   7  -3    0.00    0.42
 -19  -7  -3    0.43    0.44
  17  -7   3    0.69    0.43
 -17   7  -3    0.15    0.35
 -17  -7  -3    0.69    0.37
 -15   7  -3    1.00    0.55
  15  -7   3    1.29    0.48
 -15  -7  -3    0.72    0.38
  13   7   3    5.78    0.82
 -13   7  -3    6.86    1.07
 -13  -7  -3    5.40    0.70
  13  -7   3    5.89    0.97
 -11  -7  -3    4.22    0.56
  11  -7   3    3.83    0.75
 -11   7  -3    3.69    0.80
  11   7   3    4.54    0.72
  -9   7  -3   -0.47    0.32
   9  -7   3    0.37    0.35
   9   7   3   -0.29    0.24
   9   7   3    0.13    0.16
  -9  -7  -3    0.11    0.20
   7   7   3    6.26    0.48
  -7   7  -3    9.44    1.07
   7   7   3    6.26    0.85
  -7  -7  -3    5.65    0.42
   7  -7   3    8.78    1.01
  -5   7  -3   96.83    3.29
   5   7   3   94.91    3.08
   5  -7   3   98.09    3.23
  -3   7  -3   22.61    1.58
   3   7   3   26.05    1.60
   3  -7   3   21.86    1.47
   1   7   3  103.27    3.16
  -1   7  -3  106.44    3.31
   1  -7   3  110.37    3.11
   1   7  -3  103.60    3.25
  -1  -7   3  106.06    2.91
  -1   7   3  111.55    3.27
  -3  -7   3    1.25    0.42
   3  -7  -3    0.53    0.16
  -3   7   3    1.21    0.43
  -3  -7   3    0.86    0.29
  -3   7   3    0.60    0.17
  -5  -7   3    5.30    0.76
  -5   7   3    3.92    0.65
   5  -7  -3    4.38    0.49
  -5  -7   3    5.00    0.59
  -5   7   3    4.05    0.48
   5   7  -3    4.31    0.60
  -7   7   3   10.84    1.07
  -7   7   3   10.38    0.84
  -7  -7   3   10.90    0.78
   7   7  -3   10.23    0.85
  -7  -7   3   10.47    1.07
   9   7  -3    5.68    0.59
  -9   7   3    5.31    0.78
  -9   7   3    4.19    0.62
  -9  -7   3    6.52    0.56
  -9  -7   3    5.32    0.83
  11   7  -3    0.06    0.14
 -11  -7   3    0.36    0.32
 -11  -7   3    0.13    0.11
 -11   7   3   -0.01    0.23
 -11   7   3    0.19    0.32
 -13  -7   3    2.93    0.68
 -13   7   3    4.45    0.79
 -13   7   3    3.43    0.66
 -15   7   3   11.51    1.22
 -15   7   3   12.52    1.32
 -15  -7   3   10.53    1.29
 -17  -7   3   -0.65    0.44
 -17   7   3    0.04    0.31
 -17   7   3    0.00    0.31
 -19  -7   3    0.34    0.39
 -19   7   3    0.40    0.37
 -19   7   3    0.22    0.50
 -21  -7   3    0.51    0.53
 -21   7   3    0.67    0.46
 -21   7   3    0.32    0.46
 -23  -7   3   -0.27    0.55
 -23   7   3   -0.02    0.44
 -23   7   3   -0.37    0.39
 -25  -7   3    0.06    0.58
 -25   7   3    0.40    0.50
  22  -8   3    0.25    0.61
 -22   8  -3   -0.17    0.50
  20  -8   3   -0.07    0.43
 -20   8  -3   -0.43    0.53
  18  -8   3   27.39    2.31
 -18   8  -3   29.96    2.52
  16  -8   3   29.78    2.25
 -16  -8  -3   26.55    1.73
 -16   8  -3   31.71    2.48
 -14  -8  -3    0.58    0.36
 -14   8  -3    0.23    0.42
  14  -8   3   -0.59    0.47
  14   8   3    0.17    0.30
 -12   8  -3    8.68    1.20
 -12  -8  -3    6.65    0.69
  12  -8   3    7.19    1.07
  12   8   3    6.00    0.82
 -10  -8  -3    3.51    0.43
  10  -8   3    2.45    0.61
 -10   8  -3    3.01    0.66
  10   8   3    3.56    0.71
   8   8   3    6.82    0.88
  -8  -8  -3    5.23    0.42
   8   8   3    5.73    0.48
  -8   8  -3    8.32    1.07
   8  -8   3    7.02    0.96
   6   8   3    0.65    0.33
   6  -8   3   -0.17    0.27
  -6   8  -3    0.37    0.36
   4   8   3    0.49    0.26
   4  -8   3    0.62    0.29
  -4   8  -3    0.43    0.31
  -2   8  -3   18.07    1.46
   2   8   3   17.14    1.36
   2  -8   3   17.07    1.31
   0   8  -3    4.23    0.69
   0   8   3    4.59    0.74
   0  -8   3    4.87    0.67
  -2  -8   3    0.51    0.26
   2   8  -3    0.44    0.26
   2  -8  -3    0.72    0.17
  -2   8   3    0.36    0.28
  -2   8   3    0.79    0.16
  -4  -8   3    0.31    0.19
  -4  -8   3    0.21    0.28
  -4   8   3    0.44    0.38
   4  -8  -3    0.27    0.13
  -4   8   3   -0.03    0.13
  -6   8   3    0.74    0.24
  -6  -8   3    0.86    0.29
  -6  -8   3    0.29    0.31
   6  -8  -3    0.28    0.21
  -6   8   3    1.00    0.42
   6   8  -3    0.25    0.22
  -8  -8   3    0.71    0.34
  -8   8   3    1.52    0.47
  -8  -8   3    1.30    0.31
   8   8  -3    1.01    0.33
  -8   8   3    1.52    0.42
 -10  -8   3    1.79    0.28
 -10  -8   3    0.51    0.32
  10   8  -3    0.78    0.27
 -10   8   3    0.66    0.37
 -10   8   3    0.64    0.29
 -12  -8   3   16.28    0.67
 -12   8   3   17.32    1.47
 -12   8   3   17.52    1.40
 -12  -8   3   15.43    1.47
 -14   8   3    0.34    0.29
 -14   8   3    0.17    0.29
 -14  -8   3    0.93    0.51
 -16  -8   3    0.50    0.55
 -16   8   3    0.49    0.43
 -16   8   3    0.37    0.36
 -18  -8   3    4.98    1.05
 -18   8   3    4.68    0.90
 -18   8   3    5.52    1.01
 -20  -8   3   -0.32    0.44
 -20   8   3    0.80    0.58
 -20   8   3    0.55    0.43
 -22  -8   3    0.20    0.49
 -22   8   3    0.52    0.52
 -22   8   3    0.31    0.53
 -24  -8   3    0.39    0.54
 -24   8   3    1.07    0.79
 -26  -8   3    1.01    0.82
  21  -9   3    1.46    0.86
 -21   9  -3    1.67    0.84
  19  -9   3    1.73    0.72
 -19   9  -3    2.15    0.85
 -17   9  -3    0.44    0.59
  17  -9   3    0.80    0.56
 -15   9  -3    6.48    1.15
  15  -9   3    7.81    1.20
 -13  -9  -3    0.57    0.25
  13  -9   3    0.55    0.34
  13   9   3   -0.02    0.33
 -11  -9  -3    1.17    0.28
  11  -9   3    1.69    0.57
  11   9   3    2.12    0.63
 -11   9  -3    2.23    0.71
   9   9   3    5.85    0.83
  -9   9  -3    4.69    0.88
  -9  -9  -3    4.25    0.40
   9  -9   3    4.74    0.86
   7  -9   3    1.73    0.54
   7   9   3    3.39    0.65
  -7   9  -3    3.72    0.78
   5   9   3    2.01    0.54
   5  -9   3    2.24    0.55
  -5   9  -3    3.01    0.68
  -3   9  -3   -0.36    0.33
   3   9   3   -0.11    0.22
   1   9   3   31.74    1.86
   1  -9   3   36.29    1.90
  -1   9  -3   36.87    2.07
  -1   9   3   50.22    2.36
   1  -9  -3   36.48    0.87
   1   9  -3   46.34    2.37
  -1  -9   3   47.03    2.06
  -1   9   3   35.24    0.76
  -3   9   3    7.14    0.91
  -3   9   3    8.59    0.56
  -3  -9   3    8.53    0.84
   3  -9  -3    9.70    0.65
  -5  -9   3    2.69    0.64
   5  -9  -3    2.78    0.41
  -5   9   3    2.66    0.40
  -5   9   3    3.44    0.67
  -5  -9   3    2.73    0.48
  -7  -9   3   -0.01    0.26
  -7   9   3    0.73    0.27
  -7  -9   3    0.62    0.24
  -7   9   3    0.38    0.32
   7   9  -3    0.78    0.33
  -9   9   3   28.21    1.84
  -9   9   3   25.08    1.47
   9   9  -3   25.09    1.33
  -9  -9   3   26.06    1.85
  -9  -9   3   30.79    1.28
 -11  -9   3    7.85    0.58
 -11   9   3    8.86    1.08
 -11   9   3    6.96    0.88
  11   9  -3    6.43    0.61
 -11  -9   3    5.93    0.92
 -13   9   3   10.11    1.19
 -13   9   3    8.47    1.04
 -13  -9   3    6.97    1.08
 -15  -9   3    1.65    0.58
 -15   9   3    1.12    0.48
 -15   9   3    1.98    0.59
 -17   9   3   -0.08    0.31
 -17  -9   3    0.70    0.49
 -17   9   3    0.51    0.52
 -19  -9   3   -0.04    0.46
 -19   9   3   -0.48    0.40
 -19   9   3    0.56    0.52
 -21  -9   3   -0.52    0.71
 -21   9   3   -0.24    0.42
 -21   9   3    0.99    0.66
 -23  -9   3    1.61    0.76
 -23   9   3    0.53    0.42
 -23   9   3    0.62    0.52
 -25  -9   3   -0.22    0.67
 -25   9   3    1.10    0.90
  22 -10   3    0.35    0.58
  20 -10   3    0.20    0.49
 -20  10  -3    1.23    0.76
  18 -10   3    1.60    0.73
 -18  10  -3    0.92    0.58
  16 -10   3    4.85    1.06
 -16  10  -3    5.62    1.22
  14 -10   3    0.36    0.36
 -14  10  -3    0.57    0.40
 -12  10  -3    0.71    0.54
  12  10   3    0.05    0.36
  12 -10   3   -0.28    0.37
 -10 -10  -3    0.05    0.12
  10  10   3    0.70    0.35
 -10  10  -3    0.29    0.33
  10 -10   3    0.30    0.31
   8 -10   3    0.79    0.38
   8  10   3    1.13    0.42
   6  10   3    1.61    0.50
   6 -10   3    1.50    0.51
  -6  10  -3    1.43    0.54
  -4  10  -3   -0.64    0.53
   4 -10   3    0.10    0.24
   4  10   3   -0.30    0.31
   2  10   3   14.83    1.31
  -2  10  -3   15.87    1.44
   2 -10   3   15.71    1.32
   0  10  -3    9.89    1.16
   0  10   3    8.95    1.08
   0 -10   3    8.62    0.95
   2  10  -3    0.53    0.30
  -2 -10   3   -0.01    0.25
  -2  10   3    0.02    0.23
   2 -10  -3    0.21    0.14
  -2  10   3    0.01    0.09
  -4 -10   3    7.15    0.96
  -4  10   3    7.05    0.96
   4 -10  -3    7.35    0.66
  -4  10   3    6.72    0.57
  -4 -10   3    8.51    0.87
  -6 -10   3    8.36    1.06
  -6  10   3    7.49    1.00
   6 -10  -3    7.73    0.77
  -6  10   3    7.50    0.72
  -6 -10   3    9.17    0.83
  -8 -10   3    5.05    0.58
  -8 -10   3    2.80    0.63
  -8  10   3    4.89    0.85
  -8  10   3    4.79    0.61
 -10  10   3   34.11    2.14
  10  10  -3   29.28    1.45
 -10  10   3   34.81    1.85
 -10 -10   3   32.39    2.12
  12  10  -3   20.04    0.86
 -12  10   3   24.24    1.89
 -12  10   3   25.94    1.74
 -12 -10   3   20.35    1.77
 -14 -10   3    6.40    1.05
 -14  10   3    5.16    0.90
 -14  10   3    4.15    0.79
 -16 -10   3   -0.02    0.48
 -16  10   3    0.15    0.38
 -16  10   3   -0.17    0.37
 -18  10   3    0.38    0.46
 -18 -10   3   -0.04    0.48
 -18  10   3    0.93    0.52
 -20 -10   3    2.05    0.77
 -20  10   3    0.86    0.48
 -20  10   3    0.69    0.64
 -22 -10   3    0.91    0.72
 -22  10   3    1.06    0.60
 -22  10   3    0.50    0.49
 -24 -10   3   -0.23    0.63
 -24  10   3   -0.20    0.59
 -24  10   3   -0.37    0.62
 -26 -10   3   -0.50    0.82
  21 -11   3    0.81    0.77
  19 -11   3    2.33    0.89
 -19  11  -3    2.50    0.93
  17 -11   3    0.12    0.39
 -17  11  -3    0.35    0.45
  15 -11   3    2.11    0.72
 -15  11  -3    1.22    0.63
  13 -11   3   -0.70    0.41
 -13  11  -3   -0.44    0.36
  11 -11   3    0.39    0.35
  11  11   3    0.02    0.27
 -11  11  -3    0.83    0.49
   9  11   3   -0.05    0.38
  -9  11  -3    0.14    0.43
   9 -11   3    0.68    0.39
   7  11   3    1.78    0.54
   7 -11   3    1.33    0.49
  -7  11  -3    2.77    0.74
   5  11   3    3.20    0.67
  -5  11  -3    3.83    0.81
   5 -11   3    3.56    0.71
  -3  11  -3    5.40    0.94
   3  11   3    6.08    0.91
   3 -11   3    6.43    0.92
  -1  11  -3    1.53    0.51
   1 -11   3    1.87    0.58
   1  11   3    0.83    0.34
   1  11  -3    2.69    0.65
  -1 -11   3    3.10    0.62
  -1  11   3    1.94    0.19
  -1  11   3    3.25    0.73
  -1  11   3    1.92    0.22
   3  11  -3    3.89    0.78
   3 -11  -3    3.63    0.46
  -3  11   3    3.50    0.38
  -3 -11   3    3.05    0.55
  -3  11   3    4.19    0.77
  -5 -11   3    0.37    0.44
   5 -11  -3   -0.29    0.25
  -5  11   3    0.10    0.29
  -5  11   3    0.12    0.19
  -5 -11   3    0.13    0.25
  -7 -11   3    6.07    0.96
  -7 -11   3    6.14    0.71
  -7  11   3    4.38    0.81
  -7  11   3    5.10    0.66
  -9 -11   3   20.21    1.20
  -9 -11   3   17.51    1.55
  -9  11   3   18.02    1.31
  -9  11   3   19.21    1.67
 -11 -11   3   14.05    1.46
 -11  11   3   17.01    1.61
 -11  11   3   15.28    1.31
 -11 -11   3   14.76    0.91
 -13 -11   3    3.14    0.74
 -13  11   3    2.90    0.76
 -13  11   3    2.65    0.64
 -15  11   3    0.58    0.47
 -15 -11   3    0.84    0.59
 -15  11   3    1.27    0.56
 -17 -11   3   -0.11    0.45
 -17  11   3    0.68    0.49
 -17  11   3    0.22    0.35
 -19 -11   3   -0.67    0.65
 -19  11   3    0.17    0.42
 -19  11   3    0.01    0.39
 -21 -11   3    1.57    0.71
 -21  11   3    3.93    1.05
 -21  11   3    3.83    0.98
 -23 -11   3    0.03    0.55
 -23  11   3    1.33    0.70
 -23  11   3   -0.41    0.63
 -25 -11   3    0.02    0.65
  20 -12   3    0.14    0.50
  18 -12   3    0.81    0.62
 -18  12  -3    0.13    0.48
 -16  12  -3   -0.60    0.53
  16 -12   3    0.65    0.53
  14 -12   3    1.26    0.57
 -14  12  -3   -0.33    0.54
  12 -12   3    0.37    0.51
 -12  12  -3    0.15    0.34
  10 -12   3    1.15    0.52
 -10  12  -3    1.87    0.68
  10  12   3    1.68    0.59
   8 -12   3    1.19    0.52
   8  12   3    0.84    0.44
  -8  12  -3   -0.11    0.33
   6  12   3    0.70    0.43
  -6  12  -3    0.61    0.39
   6 -12   3   -0.12    0.34
   4 -12   3    3.24    0.65
  -4  12  -3    3.49    0.81
   4  12   3    3.69    0.76
  -2  12  -3    0.74    0.53
   2  12   3    0.53    0.38
   2 -12   3   -0.01    0.25
   0  12  -3   -0.01    0.37
   0 -12   3    0.61    0.35
  -2 -12   3    3.67    0.66
   2  12  -3    3.72    0.77
  -2  12   3    3.03    0.32
  -2  12   3    3.44    0.72
  -4 -12   3    5.52    0.78
  -4  12   3    6.14    0.97
   4  12  -3    4.54    0.86
   4 -12  -3    5.88    0.67
  -4  12   3    5.44    0.54
  -6  12   3    0.04    0.22
  -6 -12   3    1.12    0.48
  -6 -12   3   -0.26    0.26
  -6  12   3    0.80    0.54
  -8 -12   3    1.15    0.49
  -8  12   3    1.84    0.62
  -8  12   3    1.53    0.40
  -8 -12   3    1.92    0.44
 -10 -12   3    0.59    0.38
 -10 -12   3   -0.46    0.26
 -10  12   3    0.04    0.36
 -10  12   3    0.39    0.34
 -12  12   3    2.19    0.64
 -12 -12   3    0.99    0.46
 -12  12   3    1.06    0.55
 -14  12   3   10.34    1.26
 -14 -12   3    7.68    1.20
 -14  12   3    8.33    1.27
 -16 -12   3    1.72    0.69
 -16  12   3    1.76    0.61
 -16  12   3    0.44    0.35
 -18 -12   3    0.33    0.43
 -18  12   3    0.36    0.47
 -18  12   3    0.53    0.38
 -20  12   3    1.87    0.81
 -20 -12   3    1.41    0.76
 -20  12   3    2.07    0.75
 -22 -12   3    0.32    0.62
 -22  12   3    0.39    0.54
 -22  12   3    0.47    0.68
 -24 -12   3    0.34    0.72
 -24  12   3   -0.38    0.62
  19 -13   3   -1.18    0.75
  17 -13   3    0.37    0.45
 -17  13  -3    0.64    0.75
  15 -13   3    0.99    0.68
 -15  13  -3   -0.64    0.68
 -13  13  -3    1.18    0.62
  13 -13   3    1.01    0.63
  11  13   3    0.46    0.41
 -11  13  -3   -0.17    0.41
   9 -13   3    6.33    1.09
   9  13   3    4.16    0.82
  -9  13  -3    5.68    1.05
   7  13   3    2.02    0.67
  -7  13  -3    2.09    0.68
   7 -13   3    1.14    0.52
   5 -13   3    6.50    1.02
  -5  13  -3    6.56    1.05
   5  13   3    6.27    0.99
   3 -13   3    0.82    0.47
  -3  13  -3    0.29    0.39
   3  13   3    1.37    0.56
   1 -13   3    4.72    0.83
  -1  13  -3    5.53    0.97
   1  13   3    4.20    0.83
  -1 -13   3    0.23    0.30
   1  13  -3    0.91    0.37
  -1  13   3   -0.02    0.31
  -3  13   3   12.29    1.36
  -3 -13   3    9.45    1.04
   3 -13  -3   11.41    0.87
   3  13  -3   12.15    1.41
  -3  13   3   11.17    0.70
  -5 -13   3    0.33    0.26
  -5  13   3    0.37    0.38
  -5  13   3    0.21    0.21
  -7 -13   3    1.25    0.42
  -7 -13   3    1.27    0.52
  -7  13   3    0.84    0.33
  -7  13   3    1.56    0.58
  -9 -13   3    3.24    0.78
  -9  13   3    4.53    0.71
  -9 -13   3    4.83    0.68
  -9  13   3    4.37    0.91
 -11 -13   3    1.38    0.53
 -11  13   3    1.25    0.61
 -11  13   3    1.30    0.59
 -13 -13   3    0.18    0.36
 -13  13   3    0.63    0.37
 -13  13   3    0.33    0.29
 -15  13   3    0.06    0.42
 -15 -13   3    0.34    0.56
 -15  13   3   -0.62    0.41
 -17 -13   3   -0.66    0.49
 -17  13   3    0.08    0.41
 -17  13   3    0.60    0.46
 -19 -13   3    0.90    0.67
 -19  13   3    0.87    0.63
 -19  13   3   -0.13    0.47
 -21 -13   3    0.65    0.68
 -21  13   3    0.42    0.64
 -21  13   3    0.47    0.60
 -23  13   3   -0.79    0.71
 -23 -13   3    0.77    0.77
 -23  13   3   -0.60    0.56
  18 -14   3    0.49    0.60
 -18  14  -3    1.20    0.91
  16 -14   3    0.09    0.45
 -16  14  -3   -0.22    0.49
 -14  14  -3    0.53    0.57
  14 -14   3    0.87    0.63
 -12  14  -3    1.72    0.73
  12 -14   3    0.40    0.50
  10 -14   3    7.27    1.24
 -10  14  -3    7.48    1.22
  10  14   3    6.36    1.01
   8  14   3    2.33    0.65
   8 -14   3    0.30    0.35
  -8  14  -3    1.68    0.63
   6 -14   3   12.04    1.42
  -6  14  -3   14.14    1.68
   6  14   3   15.62    1.62
  -4  14  -3    1.30    0.54
   4 -14   3    1.51    0.57
   4  14   3    1.37    0.56
   2 -14   3   -0.39    0.31
  -2  14  -3    0.74    0.54
   2  14   3   -0.06    0.39
   0 -14   3   18.21    1.58
   0  14   3   16.10    1.62
  -2 -14   3    7.87    1.02
   2  14  -3   10.19    1.32
  -2  14   3    9.02    1.21
  -4 -14   3   15.69    1.38
   4  14  -3   19.09    1.79
  -4  14   3   16.20    1.65
  -4  14   3   15.57    0.95
  -6  14   3    7.27    1.11
  -6 -14   3    7.45    0.95
   6  14  -3    8.64    1.24
  -6  14   3    6.42    0.74
  -8 -14   3    2.13    0.54
  -8 -14   3    1.84    0.66
  -8  14   3    1.43    0.45
  -8  14   3    2.38    0.72
 -10 -14   3   -0.29    0.37
  10  14  -3    0.14    0.25
 -10  14   3    0.07    0.30
 -10  14   3    0.13    0.29
 -12 -14   3   -0.03    0.35
 -12  14   3    0.84    0.52
 -12  14   3    0.49    0.50
 -14 -14   3    1.36    0.52
 -14  14   3    2.24    0.77
 -14  14   3    1.15    0.56
 -16 -14   3    0.31    0.51
 -16  14   3    0.76    0.65
 -16  14   3    0.00    0.42
 -18  14   3   -0.20    0.41
 -18 -14   3   -0.50    0.61
 -20 -14   3   -1.17    0.90
 -20  14   3    0.77    0.69
 -20  14   3   -0.02    0.50
 -22 -14   3    0.10    0.80
 -22  14   3    0.05    0.67
 -22  14   3    1.46    0.95
  17 -15   3    0.78    0.65
 -17  15  -3    0.64    0.89
  15 -15   3   -0.45    0.62
 -15  15  -3   -0.04    0.64
  13 -15   3    1.14    0.52
 -13  15  -3    0.59    0.47
 -11  15  -3   -0.29    0.63
  11 -15   3   -0.37    0.46
   9  15   3    2.02    0.67
   9 -15   3    4.49    1.02
  -9  15  -3    4.25    0.97
   7  15   3    2.74    0.82
  -7  15  -3    1.96    0.72
   7 -15   3    2.30    0.72
  -5  15  -3    1.11    0.65
   5 -15   3    0.30    0.37
   5  15   3    1.02    0.47
  -3  15  -3    0.52    0.48
   3 -15   3   -0.86    0.57
   3  15   3   -0.05    0.30
   1 -15   3   -0.21    0.43
   1  15   3   -0.12    0.42
  -1  15  -3    0.87    0.61
  -1 -15   3    1.99    0.59
   1  15  -3    2.01    0.66
  -1  15   3    1.70    0.62
  -3 -15   3    1.06    0.50
   3  15  -3    2.12    0.74
  -3  15   3    1.43    0.56
  -5 -15   3    1.57    0.51
   5  15  -3    1.88    0.63
  -5  15   3    1.97    0.70
  -5  15   3    1.78    0.39
   7  15  -3    1.36    0.60
  -7  15   3    0.20    0.32
  -7 -15   3   -0.05    0.28
  -7  15   3    1.08    0.40
  -9  15   3    0.15    0.29
  -9 -15   3    0.19    0.43
   9  15  -3    0.01    0.22
  -9  15   3    0.33    0.60
 -11 -15   3    0.22    0.49
 -11  15   3    1.14    0.69
 -11  15   3   -0.29    0.42
 -13  15   3    0.74    0.57
 -13  15   3   -0.07    0.33
 -15 -15   3    0.31    0.51
 -15  15   3    0.42    0.58
 -15  15   3    0.31    0.44
 -17 -15   3    0.86    0.59
 -17  15   3   -0.24    0.46
 -17  15   3    0.52    0.59
 -19 -15   3    0.28    0.61
 -19  15   3   -0.73    0.70
 -19  15   3   -0.23    0.47
 -21  15   3    0.52    0.65
 -21  15   3    0.81    0.77
  16 -16   3    0.12    0.52
 -16  16  -3    1.20    0.86
  14 -16   3    0.87    0.63
 -14  16  -3    0.16    0.57
  12 -16   3   -0.22    0.57
 -12  16  -3    0.03    0.59
  10 -16   3    1.06    0.64
 -10  16  -3    0.81    0.50
   8  16   3    0.29    0.37
  -8  16  -3    0.89    0.41
   8 -16   3    0.49    0.60
   6 -16   3   -0.42    0.37
   6  16   3    0.16    0.48
  -4  16  -3    0.38    0.56
   4  16   3   -0.16    0.36
   4 -16   3   -0.03    0.36
  -2  16  -3    0.10    0.39
   2 -16   3    1.23    0.54
   2  16   3    1.38    0.65
   0 -16   3   -0.07    0.36
   0  16  -3    0.60    0.47
   0  16   3    0.42    0.41
   2  16  -3   -0.16    0.34
  -2 -16   3    0.06    0.35
  -4 -16   3    0.40    0.42
  -4  16   3    0.35    0.34
   4  16  -3   -0.20    0.39
  -6 -16   3   -0.17    0.31
  -6  16   3    0.26    0.49
   6  16  -3    0.45    0.44
   8  16  -3   -0.10    0.44
  -8  16   3    0.73    0.60
   8  16  -3    0.15    0.23
 -10  16   3    0.94    0.38
 -10  16   3   -0.54    0.60
 -12 -16   3   -0.54    0.46
 -12  16   3   -0.60    0.58
 -12  16   3   -0.66    0.46
 -14 -16   3    0.65    0.58
 -14  16   3    0.50    0.55
 -14  16   3    0.13    0.43
 -16 -16   3    0.23    0.48
 -16  16   3    0.25    0.42
 -16  16   3   -0.87    0.68
 -18 -16   3   -0.59    0.67
 -18  16   3   -0.39    0.74
 -18  16   3    0.50    0.61
 -20  16   3    1.02    0.82
 -20  16   3    0.03    0.66
 -15  17  -3   -0.55    0.81
 -13  17  -3   -0.58    0.61
  13 -17   3    0.71    0.71
 -11  17  -3    0.62    0.63
  11 -17   3   -0.84    0.60
   9 -17   3    2.02    0.82
  -9  17  -3    1.40    0.76
   7  17   3    0.56    0.56
   7 -17   3    1.12    0.65
  -7  17  -3   -0.07    0.47
   5 -17   3    1.80    0.73
  -5  17  -3    1.19    0.56
   5  17   3    1.45    0.63
   3 -17   3    0.95    0.65
  -3  17  -3    1.65    0.66
   3  17   3    1.08    0.66
   1 -17   3    1.36    0.59
  -1  17  -3    1.00    0.60
   1  17   3    1.23    0.63
  -1  17   3    2.36    0.78
   1  17  -3    2.47    0.71
  -1 -17   3    3.12    0.81
  -3 -17   3   -0.28    0.40
   3  17  -3   -0.45    0.51
  -3  17   3   -0.26    0.40
   5  17  -3    2.47    0.76
  -5 -17   3    1.58    0.53
  -5  17   3    1.11    0.63
   7  17  -3    0.27    0.36
   7  17  -3    0.45    0.52
  -7  17   3    0.58    0.48
   9  17  -3    0.54    0.57
  -9  17   3   -0.32    0.48
 -11  17   3    0.01    0.47
  11  17  -3    0.73    0.59
 -13 -17   3    0.25    0.45
 -13  17   3   -0.18    0.57
 -13  17   3   -0.10    0.38
 -15 -17   3    0.00    0.45
 -15  17   3    1.23    0.78
 -15  17   3    0.38    0.49
 -17  17   3   -0.83    0.76
 -17  17   3    0.20    0.57
 -19  17   3    0.52    0.78
  12 -18   3   -0.22    0.46
 -12  18  -3    1.33    0.88
  10 -18   3    0.83    0.66
 -10  18  -3    0.60    0.60
  -8  18  -3    0.14    0.53
   8 -18   3   -0.43    0.59
   6  18   3   -0.52    0.42
   6 -18   3    0.27    0.44
  -6  18  -3    0.16    0.47
  -4  18  -3   -0.62    0.53
   4 -18   3    0.55    0.53
   4  18   3    0.20    0.48
  -2  18  -3   -0.71    0.54
   2  18   3   -0.58    0.62
   2 -18   3    0.92    0.61
   0 -18   3    0.22    0.45
   0  18  -3    0.68    0.51
   0  18   3    0.26    0.40
  -2 -18   3    0.05    0.43
   2  18  -3    0.89    0.62
  -2  18   3   -0.02    0.48
   4  18  -3    0.14    0.44
  -4  18   3    1.62    0.65
   6  18  -3    0.94    0.50
   6  18  -3    0.72    0.42
  -6  18   3    1.07    0.71
   8  18  -3    0.10    0.51
  -8  18   3    0.39    0.51
  10  18  -3    0.41    0.55
 -10  18   3    0.57    0.62
 -12  18   3    2.21    0.83
 -14  18   3    0.70    0.60
 -16  18   3    0.73    0.81
 -11  19  -3    1.84    0.96
   9 -19   3   -1.08    0.67
  -9  19  -3    0.26    0.51
   7 -19   3   -0.07    0.47
  -7  19  -3    0.06    0.60
   5 -19   3    0.43    0.54
  -5  19  -3    1.12    0.68
   5  19   3   -0.07    0.46
   3 -19   3    0.58    0.55
  -3  19  -3    0.18    0.46
   3  19   3   -0.06    0.42
   1 -19   3    0.58    0.58
  -1  19  -3    1.49    0.73
   1  19   3   -0.28    0.52
  -1 -19   3    0.81    0.48
   1  19  -3    1.53    0.69
  -1  19   3    0.21    0.44
  -3  19   3    1.24    0.75
   3  19  -3    1.85    0.80
   3  19  -3    0.53    0.53
   5  19  -3    1.19    0.63
   5  19  -3   -0.11    0.56
  -5  19   3   -0.18    0.45
   7  19  -3    1.11    0.64
  -7  19   3    1.39    0.70
  -9  19   3   -0.72    0.58
 -11  19   3   -0.20    0.58
 -13  19   3    0.20    0.51
 -10  20  -3   -0.31    0.71
   8 -20   3    0.17    0.60
  -8  20  -3   -0.53    0.68
  -6  20  -3   -0.08    0.54
   6 -20   3    0.20    0.51
  -4  20  -3    1.11    0.68
   4 -20   3   -0.20    0.47
   4  20   3    1.33    0.71
   2 -20   3    0.40    0.47
  -2  20  -3    2.16    0.87
   2  20   3    2.44    0.89
   0  20  -3    0.42    0.41
   0  20  -3    0.57    0.65
   0  20   3   -0.14    0.47
  -2  20   3    0.26    0.55
   2  20  -3    0.50    0.57
   2  20  -3    0.82    0.60
   4  20  -3   -0.12    0.42
   4  20  -3    0.90    0.60
  -4  20   3   -0.54    0.51
  -6  20   3    0.61    0.78
  -8  20   3    1.21    0.75
 -10  20   3    0.14    0.59
  -9  21  -3    0.19    0.78
  -7  21  -3    1.55    0.91
  -5  21  -3    0.81    0.58
  -5  21  -3    0.29    0.54
  -3  21  -3    0.96    0.73
  -3  21  -3    0.34    0.56
   3  21   3   -0.13    0.64
  -1  21  -3    0.03    0.46
  -1  21  -3   -0.95    0.75
   1  21   3    0.73    0.61
   1  21  -3    1.52    0.72
   1  21  -3    2.65    0.87
  -1  21   3    0.88    0.75
   3  21  -3    0.44    0.60
  -3  21   3    0.52    0.75
  -5  21   3    0.21    0.49
  -7  21   3   -0.83    0.78
  -6  22  -3   -0.88    0.80
  -4  22  -3    1.19    0.78
  -2  22  -3   -1.03    0.74
   2  22   3   -0.61    0.81
   0  22   3    1.54    0.90
   0  22  -3   -0.80    0.75
   2  22  -3   -0.12    0.52
  -2  22   3    0.24    0.64
  -4  22   3    0.71    0.56
   1  23   3    2.10    1.14
   1  23  -3   -0.15    0.54
 -24   0  -4    2.39    1.13
 -22   0  -4    0.20    0.57
 -20   0  -4    1.35    0.80
  18   0   4    0.71    0.44
 -18   0  -4    0.70    0.59
  16   0   4    1.41    0.55
 -16   0  -4    1.11    0.49
  14   0   4   12.67    1.33
 -14   0  -4   12.48    1.34
  12   0   4    2.77    0.66
 -12   0  -4    2.08    0.56
  10   0   4    1.14    0.40
 -10   0  -4    0.85    0.32
   8   0   4    0.89    0.42
  -8   0  -4    0.48    0.30
   6   0   4    7.72    0.95
  -6   0  -4    9.11    0.90
  -4   0  -4 2028.31   12.52
   4   0   4 2029.13   14.54
  -2   0  -4   71.14    2.27
   2   0   4   70.92    2.68
  -2   0  -4   69.63    2.22
   0   0   4  130.67    3.64
   0   0  -4  129.90    3.02
  -2   0   4    7.82    0.89
   2   0  -4    7.23    0.73
  -2   0   4    7.06    0.68
  -4   0   4    9.66    0.97
   4   0  -4    7.07    0.77
  -4   0   4    9.77    0.87
  -6   0   4    0.49    0.29
  -6   0   4    0.38    0.32
   8   0  -4   15.20    1.10
  -8   0   4   15.20    1.18
  -8   0   4   16.05    1.25
 -10   0   4    0.33    0.28
 -10   0   4   -0.19    0.29
  10   0  -4    0.71    0.22
 -12   0   4   31.84    1.68
 -12   0   4   31.08    1.92
 -14   0   4    0.85    0.41
 -14   0   4    0.77    0.36
 -16   0   4    3.79    0.81
 -16   0   4    3.11    0.56
 -18   0   4    0.22    0.32
 -18   0   4   -0.24    0.30
 -20   0   4   -0.24    0.39
 -22   0   4    0.05    0.51
 -24   0   4    0.81    0.50
 -26   0   4    1.81    0.94
 -23   1  -4    0.60    0.70
 -23  -1  -4    2.45    1.04
 -21   1  -4    0.50    0.67
 -21  -1  -4   -0.28    0.53
  19  -1   4    0.19    0.43
 -19   1  -4    0.15    0.48
 -19  -1  -4    0.70    0.53
  17  -1   4    0.74    0.39
 -17   1  -4    0.70    0.36
 -17  -1  -4    1.74    0.68
  17   1   4    0.64    0.40
  15   1   4   68.71    3.04
 -15   1  -4   68.53    3.22
  15  -1   4   65.51    3.03
 -15  -1  -4   66.53    3.03
 -13  -1  -4   32.01    1.97
  13   1   4   33.91    2.15
 -13   1  -4   32.27    2.09
  13  -1   4   32.19    2.08
  11   1   4    3.84    0.74
  11  -1   4    4.85    0.85
 -11   1  -4    3.91    0.68
 -11  -1  -4    3.60    0.64
   9   1   4    0.75    0.36
   9  -1   4    1.20    0.38
  -9   1  -4    0.72    0.29
  -9  -1  -4    1.01    0.34
   7  -1   4   -0.41    0.37
  -7   1  -4    0.19    0.20
  -7  -1  -4    0.28    0.25
   7   1   4    0.24    0.34
   5  -1   4  499.64    7.37
  -5   1  -4  497.09    6.48
  -5  -1  -4  490.26    5.90
   5   1   4  482.04    7.18
  -3  -1  -4  261.37    4.25
   3  -1   4  269.48    5.28
  -3   1  -4  272.48    4.70
  -3  -1  -4  262.36    4.22
   3   1   4  269.23    5.37
  -1  -1  -4   28.75    1.38
  -1   1  -4   29.66    1.57
   1   1   4   33.03    1.87
  -1  -1  -4   28.52    1.36
   1  -1   4   30.53    1.72
  -1   1  -4   27.12    1.44
  -1   1   4   36.62    1.54
  -1  -1   4   38.81    1.68
   1  -1  -4   37.33    1.54
  -1  -1   4   36.91    1.89
   1   1  -4   38.35    1.73
  -3   1   4   20.72    1.42
   3  -1  -4   20.07    1.15
  -3  -1   4   22.52    1.49
  -3   1   4   20.83    1.19
  -3  -1   4   19.99    1.24
   5   1  -4    3.70    0.56
  -5   1   4    3.88    0.64
   5  -1  -4    3.83    0.55
  -5  -1   4    3.68    0.63
  -5  -1   4    4.23    0.61
  -5   1   4    4.25    0.57
   7   1  -4   64.99    2.24
  -7   1   4   68.10    2.52
  -7  -1   4   69.43    2.44
  -7  -1   4   65.68    2.47
  -9   1   4    1.18    0.40
  -9  -1   4    1.31    0.42
  -9   1   4    1.11    0.36
  -9  -1   4    0.91    0.36
   9   1  -4    1.12    0.33
 -11   1   4    0.09    0.31
 -11  -1   4    0.57    0.35
 -11   1   4    0.56    0.29
 -11  -1   4    0.53    0.25
  11   1  -4    0.96    0.29
 -13   1   4   -0.13    0.28
 -13  -1   4   -0.33    0.29
 -13   1   4    0.17    0.25
 -13  -1   4   -0.14    0.20
  13   1  -4   -0.14    0.17
 -15  -1   4    0.68    0.45
 -15   1   4    1.44    0.38
 -15  -1   4    1.16    0.35
  15   1  -4    1.38    0.32
 -15   1   4    1.41    0.49
 -17  -1   4    0.41    0.32
 -17   1   4    0.45    0.26
 -17  -1   4    0.01    0.24
 -17   1   4    0.29    0.30
 -19  -1   4    0.30    0.38
 -19   1   4    1.26    0.46
 -19   1   4    1.15    0.49
 -21  -1   4   -0.61    0.43
 -21   1   4   -0.15    0.52
 -23  -1   4    0.03    0.49
 -23   1   4    0.36    0.58
 -25  -1   4    2.39    0.95
 -25   1   4    2.02    0.78
 -24  -2  -4   -0.46    0.77
 -22   2  -4    0.83    0.67
 -22  -2  -4    0.98    0.81
 -20   2  -4    0.66    0.60
 -20  -2  -4    0.34    0.65
 -18   2  -4    0.94    0.62
  18  -2   4    1.26    0.58
 -18  -2  -4    0.39    0.50
  16  -2   4    3.20    0.75
 -16   2  -4    2.86    0.77
  16   2   4    2.78    0.70
 -16  -2  -4    3.33    0.73
  14   2   4    5.80    0.88
 -14  -2  -4    5.36    0.88
  14  -2   4    6.56    0.94
 -14   2  -4    4.49    0.85
  12   2   4    0.13    0.33
 -12   2  -4    0.35    0.39
 -12  -2  -4   -0.15    0.28
  12  -2   4    0.36    0.40
  10   2   4    0.68    0.39
 -10   2  -4    0.54    0.35
  10  -2   4    0.16    0.32
 -10  -2  -4   -0.31    0.23
   8   2   4    6.20    0.84
   8  -2   4    5.58    0.86
  -8   2  -4    5.87    0.79
  -8  -2  -4    7.67    0.77
   6  -2   4    0.44    0.28
   6   2   4    0.49    0.30
  -6   2  -4    0.56    0.31
  -6  -2  -4    0.43    0.24
   6   2   4    0.47    0.29
  -4  -2  -4  253.14    4.04
   4  -2   4  266.23    5.38
   4   2   4  250.53    5.20
  -4   2  -4  251.15    4.73
  -4  -2  -4  250.49    3.90
   2  -2   4   20.34    1.45
  -2   2  -4   16.88    1.22
   2   2   4   19.09    1.43
  -2  -2  -4   18.25    1.03
  -2  -2  -4   19.01    1.05
   0  -2  -4    0.88    0.29
   0   2  -4    0.79    0.37
   0   2   4    0.96    0.23
   0   2   4    1.06    0.37
   0  -2   4    0.97    0.34
   2  -2  -4   59.66    1.86
  -2   2   4   58.23    2.44
  -2  -2   4   63.28    2.38
  -2   2   4   60.84    1.89
  -2  -2   4   64.51    2.28
  -4   2   4   65.60    2.53
   4  -2  -4   60.64    1.94
  -4   2   4   64.26    2.08
  -4  -2   4   67.69    2.40
  -4  -2   4   63.93    2.41
  -6   2   4  168.49    4.01
  -6   2   4  164.92    3.59
  -6  -2   4  166.86    3.80
  -6  -2   4  166.83    3.96
   6   2  -4  167.98    3.65
  -8   2   4    2.72    0.53
  -8   2   4    2.05    0.50
  -8  -2   4    2.36    0.53
  -8  -2   4    2.43    0.49
   8   2  -4    2.74    0.49
 -10   2   4    0.60    0.28
 -10   2   4    1.37    0.42
 -10  -2   4    0.84    0.38
 -10  -2   4    0.89    0.31
  10   2  -4    0.86    0.30
 -12   2   4   15.47    1.23
  12   2  -4   13.73    0.91
 -12   2   4   13.93    1.27
 -12  -2   4   14.68    1.07
 -12  -2   4   15.48    1.41
  14   2  -4   12.91    0.83
 -14   2   4   14.08    1.20
 -14  -2   4   15.71    1.10
 -14   2   4   16.32    1.47
 -14  -2   4   12.75    1.38
 -16  -2   4    3.79    0.81
 -16   2   4    3.42    0.80
 -16  -2   4    2.76    0.40
 -16  -2   4    3.25    0.53
 -16   2   4    2.69    0.56
 -18  -2   4    1.53    0.64
 -18  -2   4    0.81    0.30
 -18   2   4    0.45    0.41
 -18   2   4    0.85    0.33
 -20  -2   4    0.59    0.49
 -20   2   4   -0.51    0.50
 -20   2   4    0.34    0.27
 -22  -2   4    2.20    0.92
 -22   2   4    0.23    0.53
 -24  -2   4    0.44    0.51
 -24   2   4    2.43    0.92
 -26  -2   4    1.10    0.75
 -26   2   4   -0.41    0.64
 -23   3  -4    2.43    0.91
 -21   3  -4   -1.35    0.52
 -21  -3  -4    0.82    0.58
  19  -3   4   -0.66    0.42
 -19   3  -4   -0.08    0.40
 -19  -3  -4    0.39    0.55
  17  -3   4    1.78    0.67
 -17   3  -4    3.08    0.85
  17   3   4    2.33    0.62
 -17  -3  -4    2.28    0.71
  15  -3   4    0.76    0.43
  15   3   4    1.26    0.48
 -15   3  -4    0.88    0.46
 -15  -3  -4    1.27    0.47
  13   3   4    7.02    1.00
 -13   3  -4    8.79    1.17
 -13  -3  -4    6.73    0.89
  13  -3   4    7.44    1.06
  11   3   4   -0.31    0.41
 -11   3  -4    0.65    0.45
 -11  -3  -4    0.12    0.24
  11  -3   4   -0.07    0.32
  -9   3  -4    1.51    0.49
   9  -3   4    1.03    0.41
  -9  -3  -4    1.10    0.36
   9   3   4    0.06    0.25
  -7   3  -4    2.91    0.61
   7  -3   4    3.33    0.69
  -7  -3  -4    3.33    0.50
   7   3   4    3.14    0.54
   7   3   4    3.39    0.63
  -5  -3  -4   51.06    1.80
   5  -3   4   50.15    2.34
  -5   3  -4   50.81    2.25
  -5  -3  -4   51.14    1.70
   5   3   4   49.02    2.37
   3  -3   4  107.81    3.38
  -3   3  -4   99.78    3.12
   3   3   4  105.63    3.37
  -3  -3  -4  104.99    2.36
   1  -3   4  146.15    3.85
  -1  -3  -4  134.47    2.66
  -1   3  -4  132.61    3.53
   1   3   4  138.87    3.86
  -1  -3  -4  142.55    2.68
  -1  -3   4    7.01    0.87
  -1  -3   4    6.46    0.80
  -1   3   4    9.27    0.99
   1  -3  -4    7.54    0.65
  -1   3   4    7.04    0.61
  -3   3   4    0.69    0.40
  -3   3   4    0.07    0.18
  -3  -3   4    0.39    0.29
  -3  -3   4    0.23    0.22
   3  -3  -4   -0.03    0.18
  -5  -3   4    2.84    0.57
  -5   3   4    3.57    0.64
   5   3  -4    3.17    0.56
   5  -3  -4    2.90    0.47
  -5   3   4    2.85    0.46
  -5  -3   4    3.66    0.59
  -7   3   4   23.55    1.56
   7   3  -4   23.52    1.39
  -7   3   4   24.07    1.39
  -7  -3   4   25.37    1.66
  -7  -3   4   24.45    1.42
  -9   3   4   11.67    1.12
  -9  -3   4   12.51    1.19
   9   3  -4   11.51    0.92
  -9   3   4   12.17    1.06
  -9  -3   4   10.03    0.89
 -11  -3   4   -0.08    0.28
 -11  -3   4    0.68    0.28
  11   3  -4    0.34    0.22
 -11   3   4   -0.15    0.32
 -11   3   4    0.34    0.28
  13   3  -4    4.87    0.50
 -13   3   4    4.10    0.67
 -13   3   4    4.79    0.80
 -13  -3   4    5.98    0.93
 -13  -3   4    4.96    0.61
 -15   3   4   37.32    1.98
 -15  -3   4   33.12    2.27
 -15   3   4   38.44    2.29
 -15  -3   4   36.92    1.52
 -17   3   4    7.70    0.93
 -17   3   4    8.22    1.17
 -17  -3   4    9.19    1.26
 -17  -3   4    7.41    0.63
 -19  -3   4    0.02    0.36
 -19   3   4    0.24    0.31
 -19   3   4   -0.18    0.46
 -21  -3   4   -0.34    0.41
 -21   3   4    0.40    0.38
 -21   3   4    1.06    0.63
 -23  -3   4    0.28    0.49
 -23   3   4    0.50    0.68
 -25  -3   4    0.65    0.59
 -25   3   4    0.77    0.64
 -22   4  -4   -0.61    0.59
 -20   4  -4    4.44    1.03
 -20  -4  -4    3.56    0.93
  20  -4   4    2.81    0.74
 -18   4  -4    2.30    0.82
 -18  -4  -4    1.37    0.50
  18  -4   4    1.60    0.64
  16  -4   4    3.81    0.87
  16   4   4    3.90    0.81
 -16   4  -4    3.42    0.84
 -16  -4  -4    4.25    0.81
  14  -4   4   -0.05    0.39
  14   4   4    0.26    0.32
 -14   4  -4    0.06    0.40
 -14  -4  -4    0.36    0.34
  12   4   4    0.71    0.32
 -12   4  -4    0.36    0.28
 -12  -4  -4    0.95    0.37
 -10   4  -4    3.06    0.70
 -10  -4  -4    1.97    0.43
  10  -4   4    1.56    0.48
  10   4   4    1.51    0.45
  -8   4  -4    9.85    1.12
   8  -4   4    8.93    1.09
  -8  -4  -4    9.58    0.80
   8   4   4    9.64    1.08
   8   4   4    7.90    0.85
   6   4   4   15.48    1.05
   6  -4   4   16.12    1.40
  -6   4  -4   16.18    1.35
  -6  -4  -4   16.97    0.95
   6   4   4   14.80    1.35
  -4  -4  -4    0.09    0.17
   4   4   4    0.34    0.35
   4  -4   4    0.61    0.36
  -4   4  -4    0.48    0.40
  -4  -4  -4   -0.06    0.13
   2  -4   4    2.00    0.57
  -2  -4  -4    1.53    0.29
   2   4   4    1.67    0.46
  -2   4  -4    1.59    0.43
  -2  -4  -4    2.16    0.33
   0   4  -4   19.11    1.37
   0  -4   4   21.78    1.48
   0  -4  -4   20.62    0.93
   0   4   4   19.29    1.45
  -2  -4   4   10.27    1.00
  -2   4   4    9.39    1.03
  -2  -4   4    9.47    0.98
   2  -4  -4    9.29    0.66
  -2   4   4    9.96    0.72
  -4  -4   4   43.87    1.98
  -4   4   4   45.21    2.19
  -4   4   4   42.80    1.61
   4  -4  -4   42.73    1.51
  -4  -4   4   41.44    2.00
  -6  -4   4   21.33    1.36
   6   4  -4   19.47    1.30
  -6   4   4   19.30    1.42
   6  -4  -4   16.75    1.05
  -6   4   4   18.16    1.13
  -6  -4   4   20.95    1.48
  -8   4   4    0.16    0.17
  -8   4   4    0.85    0.34
  -8  -4   4    0.94    0.38
   8   4  -4   -0.09    0.22
  -8  -4   4    0.68    0.32
 -10  -4   4    2.85    0.58
  10   4  -4    3.10    0.51
 -10   4   4    2.72    0.55
 -10   4   4    2.51    0.52
 -10  -4   4    3.46    0.55
 -12  -4   4    1.20    0.54
  12   4  -4   -0.08    0.16
 -12  -4   4    0.22    0.21
 -12   4   4    0.91    0.43
 -12   4   4   -0.14    0.29
 -14  -4   4   32.20    1.35
 -14  -4   4   30.29    2.13
  14   4  -4   28.40    1.08
 -14   4   4   27.45    1.89
 -16  -4   4   12.87    0.76
 -16   4   4   11.87    1.21
 -16   4   4   15.42    1.49
 -16  -4   4   12.92    1.47
 -18  -4   4    3.73    0.81
 -18   4   4    4.41    0.76
 -18   4   4    5.11    0.97
 -20  -4   4   -0.18    0.48
 -20   4   4   -0.09    0.28
 -20   4   4   -0.55    0.45
 -22  -4   4    0.01    0.44
 -22   4   4    0.43    0.41
 -24  -4   4    1.76    0.75
 -24   4   4    1.05    0.69
 -26  -4   4    0.10    0.69
 -26   4   4    0.82    0.92
 -21   5  -4    8.66    1.44
  19  -5   4    2.69    0.82
 -19   5  -4    2.65    0.87
 -19  -5  -4    2.34    0.58
  17  -5   4    0.01    0.40
 -17   5  -4    0.73    0.59
 -17  -5  -4    0.69    0.48
  15  -5   4    0.86    0.58
  15   5   4    0.71    0.47
 -15   5  -4    0.18    0.40
 -15  -5  -4    0.68    0.42
  13   5   4    0.36    0.36
  13  -5   4    0.52    0.39
 -13   5  -4    0.05    0.39
 -13  -5  -4    0.36    0.31
 -11   5  -4    0.47    0.41
 -11  -5  -4    0.63    0.34
  11   5   4    0.24    0.30
  11  -5   4    0.89    0.48
   9   5   4    2.18    0.47
  -9   5  -4    1.63    0.54
   9   5   4    2.46    0.58
  -9  -5  -4    2.10    0.39
   9  -5   4    2.01    0.58
   7   5   4   22.17    1.22
  -7   5  -4   24.45    1.73
   7  -5   4   23.77    1.71
  -7  -5  -4   26.37    1.16
   7   5   4   26.59    1.85
  -5   5  -4    3.42    0.71
  -5  -5  -4    3.91    0.40
   5  -5   4    3.49    0.63
   5   5   4    4.26    0.73
  -5  -5  -4    3.23    0.41
   3   5   4    2.82    0.62
  -3  -5  -4    2.70    0.32
  -3   5  -4    2.93    0.62
   3  -5   4    2.63    0.58
  -3  -5  -4    2.50    0.32
  -1  -5  -4    0.38    0.15
   1   5   4    0.68    0.33
  -1  -5  -4    0.10    0.11
   1  -5   4    0.03    0.23
  -1   5  -4    0.49    0.36
  -1   5   4    0.47    0.36
  -1   5   4    0.60    0.21
  -1  -5   4   -0.07    0.24
   1   5  -4    0.46    0.38
   1  -5  -4   -0.03    0.11
  -3  -5   4   20.84    1.49
  -3   5   4   21.04    1.55
  -3  -5   4   21.10    1.40
   3  -5  -4   19.04    0.93
  -3   5   4   18.23    0.97
  -5  -5   4   24.00    1.45
  -5   5   4   22.99    1.60
   5  -5  -4   21.28    1.12
  -5   5   4   22.04    1.18
  -5  -5   4   19.68    1.45
  -7  -5   4    3.44    0.59
  -7   5   4    4.02    0.71
   7   5  -4    3.27    0.58
  -7   5   4    3.24    0.49
  -7  -5   4    4.00    0.74
  -9  -5   4   20.73    1.26
  -9   5   4   18.57    1.44
   9   5  -4   19.18    1.21
  -9   5   4   18.32    1.28
  -9  -5   4   18.97    1.57
 -11  -5   4    2.39    0.61
 -11  -5   4    3.52    0.49
  11   5  -4    3.06    0.47
 -11   5   4    3.56    0.67
 -11   5   4    2.43    0.49
 -13  -5   4   13.92    0.89
  13   5  -4   12.01    0.75
 -13   5   4   12.02    1.21
 -13   5   4   11.78    1.19
 -13  -5   4   12.11    1.37
 -15  -5   4    1.16    0.58
 -15  -5   4    0.59    0.20
 -15   5   4    0.89    0.42
 -15   5   4    0.60    0.33
 -17   5   4    8.30    1.05
 -17   5   4    8.25    1.17
 -17  -5   4    7.17    1.14
 -19  -5   4   -0.61    0.44
 -19   5   4    0.61    0.32
 -21  -5   4    0.72    0.62
 -21   5   4    0.19    0.31
 -21   5   4   -0.74    0.58
 -23  -5   4    0.73    0.59
 -23   5   4   -0.15    0.44
 -25  -5   4    1.23    0.86
 -25   5   4   -0.15    0.49
 -22   6  -4    4.75    1.16
 -20   6  -4    4.87    1.12
  20  -6   4    3.20    0.86
  18  -6   4    1.30    0.65
 -18   6  -4    0.64    0.62
  16  -6   4    0.66    0.43
 -16   6  -4    0.83    0.51
 -16  -6  -4    0.64    0.41
  14   6   4   -0.22    0.40
  14  -6   4   -0.55    0.47
 -14   6  -4   -0.14    0.38
 -14  -6  -4    0.15    0.27
  12  -6   4    1.12    0.53
 -12   6  -4    1.10    0.52
 -12  -6  -4    1.65    0.45
  12   6   4    0.92    0.37
 -10   6  -4   24.38    1.89
 -10  -6  -4   24.83    1.29
  10  -6   4   25.10    1.91
  10   6   4   24.26    1.76
   8   6   4   13.12    0.93
  -8   6  -4   14.57    1.44
  -8  -6  -4   14.64    0.85
   8  -6   4   14.58    1.40
   8   6   4   15.56    1.43
  -6  -6  -4   26.52    1.05
   6  -6   4   29.43    1.92
  -6   6  -4   29.33    1.92
  -6  -6  -4   31.62    1.06
   6   6   4   30.66    1.94
  -4  -6  -4    4.99    0.37
  -4   6  -4    4.34    0.74
   4  -6   4    4.74    0.75
   4   6   4    4.51    0.78
  -2  -6  -4   -0.09    0.08
   2   6   4   -0.08    0.28
  -2   6  -4    0.49    0.35
  -2  -6  -4    0.37    0.11
   2  -6   4    0.68    0.42
   0   6   4    1.10    0.48
   0  -6  -4    1.01    0.21
   0   6  -4    1.94    0.57
   0  -6   4    1.32    0.44
   0  -6  -4    1.22    0.20
  -2  -6   4   11.88    1.17
  -2  -6   4   11.77    1.09
  -2   6   4    9.72    1.09
   2  -6  -4   10.14    0.60
  -2   6   4    9.70    0.63
  -4   6   4    1.26    0.33
  -4  -6   4    1.21    0.44
  -4  -6   4    0.99    0.39
   4  -6  -4    1.37    0.28
  -4   6   4    0.94    0.41
  -6  -6   4   27.59    1.52
  -6   6   4   24.36    1.67
   6  -6  -4   22.75    1.19
  -6   6   4   23.59    1.25
  -6  -6   4   22.26    1.61
  -8  -6   4    1.62    0.44
   8   6  -4    2.43    0.53
  -8  -6   4    2.05    0.45
  -8   6   4    0.90    0.32
  -8   6   4    1.72    0.37
 -10  -6   4    0.82    0.46
  10   6  -4    1.02    0.32
 -10  -6   4    1.31    0.34
 -10   6   4    1.24    0.45
 -10   6   4    1.05    0.43
 -12  -6   4    4.62    0.53
  12   6  -4    4.25    0.49
 -12   6   4    4.14    0.68
 -12   6   4    3.79    0.69
 -12  -6   4    4.94    0.89
 -14  -6   4   15.29    1.61
 -14   6   4   12.94    1.32
 -14  -6   4   14.48    0.80
 -14   6   4   14.87    1.40
 -16  -6   4    1.00    0.48
 -16   6   4    1.07    0.44
 -16   6   4    0.34    0.33
 -18  -6   4    0.13    0.51
 -18   6   4    0.30    0.32
 -18   6   4   -0.29    0.36
 -20  -6   4    0.60    0.54
 -20   6   4    0.00    0.41
 -20   6   4    0.25    0.37
 -22  -6   4   -0.54    0.58
 -22   6   4    0.13    0.39
 -22   6   4   -0.10    0.46
 -24  -6   4    0.55    0.59
 -24   6   4   -0.26    0.48
 -26  -6   4    0.64    0.76
  21  -7   4    0.86    0.65
 -21   7  -4   -0.02    0.60
 -19   7  -4    1.97    0.82
  19  -7   4    2.03    0.70
  17  -7   4    2.03    0.69
 -17   7  -4    2.09    0.83
  15  -7   4    0.63    0.40
 -15   7  -4    0.16    0.57
 -15  -7  -4    0.10    0.31
  13  -7   4    0.88    0.57
 -13   7  -4    0.56    0.35
 -13  -7  -4    0.82    0.37
  13   7   4    0.24    0.32
 -11   7  -4    6.79    1.06
 -11  -7  -4    8.93    0.79
  11  -7   4    8.62    1.20
  11   7   4    9.24    1.12
  -9   7  -4   16.22    1.57
  -9  -7  -4   16.60    0.92
   9  -7   4   15.90    1.54
   9   7   4   17.00    1.58
  -7  -7  -4    9.80    0.64
  -7   7  -4    9.99    1.17
  -7  -7  -4    9.96    0.58
   7  -7   4   11.45    1.24
   7   7   4    9.75    1.13
  -5   7  -4    1.74    0.56
   5   7   4    1.28    0.49
  -5  -7  -4    1.14    0.15
   5  -7   4    2.21    0.59
  -5  -7  -4    1.13    0.17
   3   7   4   13.18    1.29
  -3   7  -4   12.69    1.26
   3  -7   4   13.10    1.24
   1   7   4    2.16    0.59
  -1   7  -4    1.17    0.40
   1  -7   4    2.19    0.58
  -1   7   4    2.93    0.66
   1   7  -4    2.21    0.54
   1  -7  -4    1.86    0.21
  -1  -7   4    2.48    0.52
  -1   7   4    2.35    0.27
  -3   7   4    0.30    0.15
  -3  -7   4    0.27    0.32
  -3  -7   4    0.32    0.24
   3  -7  -4    0.38    0.16
  -3   7   4    0.33    0.33
  -5   7   4   -0.18    0.19
  -5  -7   4   -0.06    0.27
  -5  -7   4   -0.18    0.23
   5  -7  -4    0.11    0.18
  -5   7   4    0.31    0.30
  -7  -7   4    3.16    0.67
  -7  -7   4    2.86    0.52
  -7   7   4    1.74    0.53
  -7   7   4    2.12    0.43
  -9  -7   4    2.39    0.67
  -9  -7   4    1.53    0.35
  -9   7   4    1.37    0.50
   9   7  -4    1.68    0.42
  -9   7   4    1.93    0.48
  11   7  -4    1.98    0.40
 -11  -7   4    2.62    0.59
 -11  -7   4    2.71    0.43
 -11   7   4    2.18    0.51
 -11   7   4    2.42    0.55
 -13  -7   4    0.63    0.22
 -13  -7   4    0.83    0.50
 -13   7   4   -0.22    0.33
 -13   7   4    0.32    0.34
 -15  -7   4    0.63    0.43
 -15   7   4    0.65    0.41
 -15   7   4    0.25    0.29
 -17  -7   4    1.08    0.65
 -17   7   4    1.49    0.54
 -17   7   4    1.87    0.67
 -19   7   4   -0.17    0.31
 -19   7   4    0.23    0.48
 -21  -7   4    0.58    0.62
 -21   7   4    0.47    0.48
 -21   7   4    0.09    0.42
 -23  -7   4    0.35    0.56
 -23   7   4    0.36    0.59
 -25  -7   4    0.23    0.58
 -25   7   4   -0.80    0.70
  20  -8   4    3.81    1.03
 -20   8  -4    5.32    1.20
 -18   8  -4    0.81    0.62
  18  -8   4    1.19    0.61
 -16   8  -4    7.02    1.28
  16  -8   4    6.78    1.17
  14  -8   4    3.74    0.86
 -14   8  -4    2.80    0.83
  14   8   4    3.90    0.80
  12  -8   4   -0.65    0.47
 -12   8  -4   -0.01    0.38
  12   8   4   -0.46    0.43
 -12  -8  -4    0.16    0.21
  10  -8   4    0.57    0.41
  10   8   4    0.84    0.51
 -10   8  -4    0.48    0.42
 -10  -8  -4    0.52    0.22
   8   8   4    3.40    0.74
   8  -8   4    2.94    0.72
  -8  -8  -4    2.15    0.26
   6  -8   4    1.22    0.56
   6   8   4    1.87    0.64
   4   8   4    1.66    0.49
  -4   8  -4    1.58    0.50
   4  -8   4    0.89    0.39
  -2   8  -4   19.75    1.61
   2   8   4   19.11    1.57
   2  -8   4   18.77    1.48
   0   8  -4   25.66    1.85
   0   8   4   29.05    1.94
   0  -8   4   28.78    1.76
  -2  -8   4    0.57    0.32
  -2   8   4    0.55    0.18
   2   8  -4    0.33    0.28
   2  -8  -4    0.27    0.13
  -2   8   4    0.46    0.34
  -4  -8   4    2.11    0.55
   4  -8  -4    1.92    0.33
  -4   8   4    1.53    0.43
  -4   8   4    2.22    0.36
  -4  -8   4    2.54    0.54
  -6  -8   4    0.76    0.42
   6  -8  -4    0.78    0.26
  -6   8   4    0.35    0.35
  -6  -8   4    0.69    0.27
  -6   8   4    0.47    0.18
  -8  -8   4    0.96    0.51
  -8   8   4    1.12    0.48
  -8  -8   4    1.39    0.37
  -8   8   4    1.18    0.35
 -10  -8   4    0.48    0.43
  10   8  -4    0.25    0.25
 -10   8   4    0.36    0.32
 -10   8   4    0.82    0.35
 -10  -8   4   -0.46    0.25
 -12  -8   4    0.62    0.41
 -12  -8   4    0.77    0.26
 -12   8   4    0.53    0.36
 -12   8   4    0.82    0.32
 -14  -8   4    0.37    0.42
 -14   8   4    0.98    0.45
 -14  -8   4    0.30    0.14
 -14   8   4    0.61    0.37
 -16  -8   4   -0.34    0.43
 -16   8   4    0.01    0.31
 -16   8   4   -0.01    0.33
 -18  -8   4    0.47    0.55
 -18   8   4   -0.63    0.43
 -18   8   4    0.10    0.43
 -20  -8   4   -0.73    0.65
 -20   8   4    0.28    0.34
 -20   8   4   -0.57    0.57
 -22  -8   4    0.63    0.64
 -22   8   4    0.85    0.55
 -22   8   4    0.53    0.61
 -24  -8   4   -0.60    0.61
 -24   8   4    0.47    0.70
 -26  -8   4   -0.67    0.77
  21  -9   4    0.56    0.55
  19  -9   4    3.12    0.95
 -19   9  -4    1.26    0.77
  17  -9   4    7.82    1.32
 -17   9  -4   11.05    1.66
 -15   9  -4    0.64    0.64
  15  -9   4   -0.08    0.34
  13  -9   4    0.66    0.47
 -13   9  -4   -0.66    0.47
  13   9   4   -0.04    0.31
  11  -9   4    0.41    0.33
 -11   9  -4   -0.21    0.43
  11   9   4    0.16    0.39
  -9  -9  -4    0.34    0.13
   9  -9   4    0.96    0.42
   9   9   4    0.68    0.40
  -9   9  -4    0.33    0.33
  -7   9  -4    7.21    1.08
   7   9   4    5.48    0.87
   7  -9   4    7.73    1.11
   5  -9   4    4.63    0.81
   5   9   4    5.47    0.88
  -5   9  -4    4.97    0.87
   3  -9   4    0.09    0.24
   3   9   4    0.16    0.32
  -3   9  -4    0.19    0.42
   1   9   4    0.63    0.33
   1  -9   4    0.95    0.47
  -1   9  -4   -0.01    0.44
   1   9  -4    1.00    0.42
  -1   9   4    1.60    0.47
  -1  -9   4    1.29    0.42
  -3   9   4    0.10    0.14
   3   9  -4    0.20    0.29
   3  -9  -4    0.18    0.13
  -3   9   4   -0.10    0.24
  -3  -9   4    0.05    0.21
  -5  -9   4   -0.37    0.26
  -5  -9   4   -0.10    0.28
   5  -9  -4    0.19    0.19
  -5   9   4    0.05    0.32
  -5   9   4   -0.02    0.17
  -7  -9   4    0.80    0.28
  -7  -9   4    0.22    0.30
  -7   9   4    1.05    0.48
  -7   9   4    1.00    0.33
  -9   9   4   31.68    2.11
  -9   9   4   31.99    1.72
  -9  -9   4   30.76    2.11
 -11   9   4   43.20    2.16
 -11   9   4   46.09    2.58
 -11  -9   4   42.91    2.62
 -13   9   4    6.24    0.99
 -13   9   4    5.70    0.89
 -13  -9   4    5.50    1.00
 -13  -9   4    6.66    0.56
 -15  -9   4   -0.29    0.38
 -15   9   4    0.66    0.49
 -15   9   4   -0.39    0.39
 -17  -9   4    0.10    0.38
 -17   9   4    0.72    0.44
 -17   9   4    0.95    0.51
 -19  -9   4    0.71    0.45
 -19   9   4   -0.11    0.40
 -19   9   4    0.54    0.58
 -21  -9   4   -0.68    0.59
 -21   9   4    0.46    0.48
 -21   9   4    1.37    0.67
 -23  -9   4   -0.32    0.54
 -23   9   4    1.36    0.74
 -23   9   4    1.78    0.79
 -25  -9   4    0.80    0.70
  20 -10   4    0.41    0.54
  18 -10   4    1.43    0.71
 -18  10  -4    0.08    0.51
  16 -10   4    5.36    1.12
 -16  10  -4    5.97    1.20
 -14  10  -4    0.51    0.48
  14 -10   4    1.29    0.65
 -12  10  -4    0.94    0.55
  12  10   4    0.77    0.47
  12 -10   4    0.79    0.56
 -10  10  -4    3.41    0.78
  10  10   4    5.12    0.93
  10 -10   4    4.70    0.96
   8 -10   4    1.90    0.68
   8  10   4    1.55    0.52
  -8  10  -4    1.69    0.65
   6  10   4    0.01    0.33
   6 -10   4    0.18    0.32
  -6  10  -4    0.34    0.35
   4  10   4    1.79    0.59
   4 -10   4    2.01    0.57
  -4  10  -4    3.60    0.80
  -2  10  -4    7.94    1.12
   2  10   4    6.84    1.03
   2 -10   4    7.81    1.03
   0  10  -4    6.03    0.94
   0  10   4    6.09    0.99
   0 -10   4    6.63    0.91
  -2 -10   4    1.82    0.48
   2 -10  -4    1.09    0.19
   2  10  -4    2.10    0.61
  -2  10   4    1.74    0.23
  -4  10   4    0.51    0.19
  -4 -10   4   -0.16    0.30
   4 -10  -4    0.69    0.24
  -4  10   4    0.16    0.36
  -6 -10   4    3.41    0.58
  -6 -10   4    2.19    0.59
   6 -10  -4    2.56    0.46
  -6  10   4    2.83    0.45
  -6  10   4    3.03    0.74
  -8  10   4   19.78    1.72
  -8  10   4   16.55    1.16
  -8 -10   4   22.16    1.36
  -8 -10   4   19.86    1.71
 -10  10   4   10.72    1.29
 -10  10   4   10.96    1.06
 -10 -10   4   12.69    0.97
 -10 -10   4    9.46    1.21
 -12 -10   4    1.36    0.32
 -12  10   4    1.62    0.55
 -12  10   4    1.93    0.54
 -14 -10   4    0.44    0.52
 -14  10   4    0.30    0.37
 -14  10   4    0.88    0.51
 -16 -10   4    0.07    0.49
 -16  10   4   -0.61    0.41
 -16  10   4    0.38    0.37
 -18 -10   4   -0.29    0.59
 -18  10   4    0.32    0.50
 -18  10   4    0.49    0.55
 -20 -10   4    0.93    0.56
 -20  10   4    0.34    0.44
 -20  10   4   -0.61    0.63
 -22 -10   4    2.29    0.94
 -22  10   4    3.10    0.91
 -22  10   4    1.90    0.83
 -24 -10   4   -0.29    0.69
 -24  10   4   -0.03    0.59
  21 -11   4   -0.01    0.61
  19 -11   4    0.18    0.45
 -19  11  -4    0.08    0.75
  17 -11   4    0.48    0.56
 -17  11  -4    1.46    0.68
  15 -11   4    0.80    0.65
 -15  11  -4    1.48    0.78
 -13  11  -4    1.32    0.65
  13 -11   4   -0.77    0.55
 -11  11  -4    0.67    0.49
  11  11   4    0.99    0.54
  11 -11   4    0.53    0.42
   9  11   4    0.17    0.38
  -9  11  -4   -0.11    0.37
   9 -11   4   -0.95    0.44
   7  11   4    0.75    0.41
   7 -11   4    0.42    0.28
   5  11   4    1.24    0.56
   5 -11   4    0.99    0.44
  -5  11  -4    2.15    0.69
   3  11   4    1.11    0.54
   3 -11   4    0.86    0.45
   1 -11   4    0.03    0.30
  -1  11  -4    0.50    0.40
   1  11   4   -0.28    0.50
   1  11  -4    7.08    1.12
  -1  11   4    7.46    1.08
  -1 -11   4    5.75    0.85
  -3  11   4    0.84    0.20
  -3 -11   4    1.05    0.44
   3  11  -4    1.00    0.44
   3 -11  -4    0.93    0.22
  -3  11   4    0.74    0.35
   5 -11  -4    0.04    0.19
  -5 -11   4    0.57    0.49
  -5 -11   4   -0.08    0.21
  -5  11   4   -0.24    0.34
  -5  11   4    0.12    0.20
  -7 -11   4    1.93    0.56
  -7 -11   4    1.94    0.46
  -7  11   4    0.65    0.36
  -7  11   4    0.55    0.20
  -9  11   4   31.37    2.24
  -9  11   4   30.91    1.68
  -9 -11   4   35.66    1.72
  -9 -11   4   31.92    2.24
 -11 -11   4    3.00    0.47
 -11  11   4    4.57    0.90
 -11  11   4    3.83    0.69
 -13 -11   4    1.83    0.65
 -13  11   4    2.28    0.70
 -13  11   4    2.73    0.70
 -15 -11   4    0.44    0.44
 -15  11   4   -0.20    0.41
 -15  11   4   -0.15    0.37
 -17 -11   4    1.52    0.75
 -17  11   4    0.71    0.49
 -17  11   4    1.55    0.68
 -19 -11   4    1.12    0.52
 -19  11   4    1.78    0.68
 -19  11   4    1.61    0.63
 -21  11   4    1.54    0.71
 -21  11   4    2.13    0.82
 -23 -11   4    1.16    0.77
 -23  11   4    1.21    0.77
 -23  11   4   -0.16    0.53
  18 -12   4    2.09    0.91
 -18  12  -4    1.77    0.97
  16 -12   4   -0.97    0.52
 -16  12  -4   -0.08    0.54
  14 -12   4    0.39    0.59
 -14  12  -4    0.06    0.53
 -12  12  -4    1.64    0.68
  12 -12   4    0.70    0.53
  10  12   4    0.51    0.43
 -10  12  -4    0.39    0.45
  10 -12   4    0.01    0.35
  -8  12  -4    1.00    0.63
   8  12   4    0.39    0.43
   8 -12   4    0.53    0.47
   6  12   4    3.46    0.80
  -6  12  -4    5.11    1.03
   6 -12   4    3.95    0.85
   4  12   4   -0.04    0.37
  -4  12  -4    0.57    0.40
   4 -12   4    0.20    0.35
  -2  12  -4    8.40    1.20
   2  12   4    6.80    1.08
   2 -12   4    7.62    1.08
   0  12   4    4.78    0.92
   0  12  -4    4.61    0.91
   0 -12   4    4.04    0.76
  -2  12   4   21.22    1.85
   2  12  -4   22.63    1.93
  -2 -12   4   23.39    1.68
   4  12  -4    0.23    0.32
   4 -12  -4    0.55    0.26
  -4 -12   4    0.39    0.31
  -4  12   4   -0.21    0.32
  -4  12   4   -0.10    0.17
  -6 -12   4    0.73    0.50
  -6 -12   4    0.36    0.29
  -6  12   4    0.93    0.51
  -6  12   4    0.45    0.26
  -8 -12   4   18.03    1.70
  -8  12   4   16.65    1.66
  -8  12   4   16.46    1.20
  -8 -12   4   20.86    1.42
 -10 -12   4    0.26    0.47
 -10 -12   4    0.18    0.22
 -10  12   4   -0.03    0.32
 -10  12   4    0.75    0.40
 -12 -12   4   -0.40    0.30
 -12 -12   4    0.67    0.48
 -12  12   4    0.06    0.35
 -12  12   4    0.07    0.34
 -14 -12   4    0.14    0.40
 -14  12   4    0.58    0.34
 -14  12   4   -0.46    0.29
 -16 -12   4    1.00    0.66
 -16  12   4    1.55    0.64
 -16  12   4    1.71    0.66
 -18 -12   4    0.26    0.49
 -18  12   4    0.59    0.61
 -18  12   4    0.50    0.61
 -20 -12   4    0.63    0.64
 -20  12   4    0.14    0.61
 -20  12   4   -0.50    0.52
 -22 -12   4   -1.18    0.87
 -22  12   4    0.79    0.69
 -22  12   4   -0.43    0.62
 -24 -12   4    0.91    0.89
 -24  12   4    1.33    0.83
  17 -13   4    0.56    0.53
 -17  13  -4   -0.54    0.79
  15 -13   4   -0.52    0.52
 -15  13  -4   -0.25    0.48
  13 -13   4    2.87    0.91
 -13  13  -4    1.58    0.66
  11 -13   4    1.38    0.68
 -11  13  -4    1.63    0.66
   9  13   4    1.86    0.60
  -9  13  -4    2.48    0.78
   9 -13   4    1.52    0.66
   7  13   4    1.61    0.59
  -7  13  -4    1.72    0.72
   7 -13   4    1.33    0.64
   5  13   4    3.31    0.85
  -5  13  -4    2.49    0.74
   5 -13   4    2.68    0.78
  -3  13  -4   -0.32    0.48
   3 -13   4   -0.13    0.31
   3  13   4   -0.27    0.36
  -1  13  -4   30.90    2.34
   1 -13   4   29.01    2.06
   1  13  -4    4.26    0.89
  -1  13   4    3.87    0.90
  -1 -13   4    4.58    0.86
   3  13  -4   16.01    1.72
  -3  13   4   17.68    1.80
  -3 -13   4   14.02    1.36
   5  13  -4    1.84    0.73
  -5  13   4    2.16    0.67
  -5 -13   4    2.22    0.58
  -5  13   4    1.12    0.30
  -7 -13   4    0.52    0.38
  -7 -13   4   -0.22    0.40
  -7  13   4   -0.24    0.36
  -7  13   4   -0.23    0.19
  -9 -13   4    2.06    0.69
  -9 -13   4    1.76    0.48
  -9  13   4    2.44    0.69
  -9  13   4    2.33    0.52
 -11 -13   4   -0.24    0.33
 -11  13   4    0.00    0.35
 -11  13   4    0.46    0.34
 -13 -13   4    0.31    0.42
 -13  13   4   -0.04    0.45
 -13  13   4   -0.17    0.31
 -15 -13   4    0.07    0.55
 -15  13   4   -0.13    0.39
 -15  13   4    0.25    0.37
 -17 -13   4    1.21    0.77
 -17  13   4    0.26    0.51
 -17  13   4    0.13    0.38
 -19 -13   4    1.27    0.73
 -19  13   4    1.72    0.80
 -19  13   4    1.60    0.62
 -21 -13   4    1.90    0.95
 -21  13   4    0.91    0.70
 -21  13   4    1.17    0.69
 -23 -13   4    1.47    0.91
 -23  13   4    0.34    0.63
 -23  13   4   -0.95    0.83
 -16  14  -4    0.49    0.68
  16 -14   4    0.31    0.59
  14 -14   4    0.92    0.62
 -14  14  -4    1.26    0.76
  12 -14   4    4.11    1.03
 -12  14  -4    2.46    0.93
  10 -14   4    0.68    0.50
  10  14   4    1.31    0.67
 -10  14  -4    1.00    0.58
   8 -14   4    3.79    0.91
   8  14   4    4.54    0.96
  -8  14  -4    6.81    1.25
   6 -14   4    0.72    0.45
   6  14   4    2.25    0.69
  -6  14  -4    3.12    0.87
   4  14   4    0.00    0.39
  -4  14  -4   -0.38    0.43
   4 -14   4   -0.57    0.44
  -2  14  -4    1.68    0.65
   2 -14   4    1.76    0.65
   2  14   4    1.46    0.62
   0  14  -4    3.44    0.96
   0  14   4    3.07    0.77
   0 -14   4    1.36    0.53
  -2 -14   4    7.99    1.09
   2  14  -4    9.08    1.34
  -2  14   4    8.26    1.27
  -4 -14   4    0.89    0.39
   4  14  -4    0.40    0.38
  -4  14   4    0.24    0.33
  -6 -14   4    0.56    0.41
   6  14  -4   -0.09    0.43
  -6  14   4    0.79    0.41
  -8 -14   4    0.79    0.52
  -8 -14   4    0.50    0.32
  -8  14   4   -0.28    0.36
  -8  14   4    0.51    0.26
 -10 -14   4    2.20    0.71
 -10 -14   4    3.19    0.63
 -10  14   4    3.71    0.97
 -10  14   4    2.62    0.60
 -12 -14   4    0.99    0.61
 -12  14   4    0.11    0.47
 -12  14   4    0.18    0.39
 -14 -14   4   -0.03    0.43
 -14  14   4    0.94    0.60
 -14  14   4    0.38    0.45
 -16 -14   4   -0.28    0.46
 -16  14   4    0.64    0.59
 -16  14   4    0.42    0.47
 -18 -14   4   -0.44    0.50
 -18  14   4    0.28    0.57
 -18  14   4    0.48    0.58
 -20 -14   4    0.10    0.59
 -20  14   4   -0.50    0.62
 -20  14   4   -0.43    0.64
 -22 -14   4    1.03    0.91
 -22  14   4    0.93    0.75
 -22  14   4    0.16    0.62
 -15  15  -4    0.49    0.74
  15 -15   4    1.02    0.71
 -13  15  -4   -0.30    0.59
  13 -15   4    0.34    0.58
  11 -15   4    7.60    1.35
 -11  15  -4    8.99    1.51
   9  15   4   -0.20    0.45
   9 -15   4    0.72    0.57
  -9  15  -4    1.25    0.73
   7 -15   4    8.77    1.38
  -7  15  -4   11.95    1.68
   7  15   4    8.44    1.34
   5  15   4   -0.28    0.42
   5 -15   4    1.10    0.61
  -5  15  -4   -0.22    0.45
   3 -15   4    0.63    0.47
  -3  15  -4    1.41    0.65
   3  15   4    0.58    0.48
   1 -15   4    8.65    1.24
  -1  15  -4    8.63    1.32
   1  15   4    5.68    1.07
  -1 -15   4    0.26    0.37
   1  15  -4    0.97    0.56
  -1  15   4   -0.65    0.57
  -3  15   4    1.35    0.69
   3  15  -4    1.33    0.59
  -3 -15   4    1.77    0.59
   5  15  -4    1.49    0.71
  -5 -15   4    2.10    0.64
  -5  15   4    2.18    0.71
   7  15  -4    0.88    0.59
  -7  15   4   -0.25    0.54
  -7 -15   4    0.61    0.42
  -9 -15   4   -0.26    0.34
  -9  15   4    1.54    0.66
 -11 -15   4   -0.92    0.58
 -11  15   4    0.12    0.43
 -11  15   4   -0.12    0.38
 -13 -15   4    0.40    0.49
 -13  15   4    1.01    0.67
 -13  15   4   -0.08    0.36
 -15 -15   4    1.20    0.60
 -15  15   4   -0.61    0.54
 -15  15   4    0.60    0.64
 -17 -15   4    0.40    0.55
 -17  15   4    0.07    0.52
 -17  15   4   -0.10    0.59
 -19 -15   4    0.01    0.58
 -19  15   4    0.02    0.54
 -19  15   4   -0.14    0.49
 -21 -15   4    0.04    0.80
 -21  15   4    1.49    0.89
 -21  15   4    1.16    0.71
 -14  16  -4    0.53    0.74
  14 -16   4    0.06    0.56
 -12  16  -4   -0.29    0.56
  12 -16   4    0.54    0.66
  10 -16   4    0.36    0.49
 -10  16  -4    0.40    0.55
   8  16   4    3.61    0.97
   8 -16   4    2.63    0.86
  -8  16  -4    5.43    1.19
   6  16   4    0.00    0.43
   6 -16   4    0.44    0.55
  -6  16  -4    1.70    0.74
   4 -16   4    1.68    0.62
  -4  16  -4    1.43    0.64
   4  16   4    1.54    0.73
  -2  16  -4    0.86    0.56
   2 -16   4    0.09    0.37
   2  16   4    0.67    0.46
   0 -16   4    3.89    0.90
   0  16  -4    5.79    1.15
   0  16   4    3.41    0.90
   2  16  -4    2.36    0.77
  -2 -16   4    1.55    0.59
  -2  16   4    0.81    0.59
  -4 -16   4    2.12    0.66
   4  16  -4    1.42    0.56
  -4  16   4    1.06    0.60
  -6 -16   4    0.45    0.38
   6  16  -4    0.30    0.47
  -6  16   4    0.06    0.41
  -8 -16   4    0.21    0.40
   8  16  -4   -0.08    0.51
  -8  16   4   -0.14    0.46
 -10  16   4    0.68    0.62
 -12 -16   4    1.21    0.68
 -12  16   4    0.85    0.60
 -14 -16   4    1.24    0.73
 -14  16   4    1.20    0.70
 -16 -16   4    0.52    0.55
 -16  16   4   -0.60    0.62
 -16  16   4   -0.25    0.52
 -18 -16   4    0.22    0.59
 -18  16   4    1.25    0.82
 -18  16   4    0.66    0.64
 -20 -16   4    0.40    0.77
 -20  16   4    0.84    0.79
 -13  17  -4    0.58    0.81
 -11  17  -4   -0.16    0.54
  11 -17   4    1.46    0.79
  -9  17  -4   -0.50    0.67
   9 -17   4   -0.30    0.66
   7  17   4    1.22    0.65
  -7  17  -4    0.09    0.51
   7 -17   4   -0.23    0.56
   5  17   4    0.82    0.66
  -5  17  -4   -0.28    0.57
   5 -17   4    1.65    0.73
  -3  17  -4    1.34    0.66
   3 -17   4   -0.64    0.45
   3  17   4    0.41    0.49
  -1  17  -4    0.14    0.45
   1 -17   4    0.72    0.53
   1  17   4    0.98    0.69
   1  17  -4   -0.66    0.48
  -1 -17   4   -0.24    0.48
  -1  17   4    0.43    0.50
  -3 -17   4   -0.27    0.45
   3  17  -4   -0.01    0.41
  -3  17   4    0.75    0.54
  -5 -17   4    0.63    0.46
   5  17  -4    1.53    0.72
  -5  17   4    1.28    0.66
  -7 -17   4    0.73    0.50
   7  17  -4    1.01    0.60
  -7  17   4   -0.46    0.64
   9  17  -4    0.64    0.69
  -9  17   4    0.85    0.56
  11  17  -4    1.31    0.79
 -11  17   4    0.13    0.50
 -13 -17   4    1.01    0.72
 -13  17   4    1.23    0.83
 -15 -17   4    1.30    0.75
 -15  17   4    0.66    0.70
 -17 -17   4    0.45    0.58
 -17  17   4   -0.02    0.59
  10 -18   4    2.30    0.91
 -10  18  -4    0.66    0.69
   8 -18   4    0.20    0.61
  -8  18  -4    1.28    0.76
   6  18   4   -0.01    0.45
  -6  18  -4    0.73    0.69
   6 -18   4    0.63    0.55
  -4  18  -4    0.20    0.46
   4  18   4   -0.78    0.62
   4 -18   4   -0.51    0.60
   2 -18   4    0.64    0.64
  -2  18  -4    0.68    0.69
   2  18   4    1.73    0.87
   0 -18   4    0.38    0.46
   0  18  -4    1.20    0.69
   0  18   4    0.67    0.50
  -2 -18   4    0.34    0.53
   2  18  -4    0.09    0.45
  -2  18   4    1.10    0.60
   4  18  -4    0.99    0.62
  -4 -18   4    1.62    0.68
  -4  18   4   -0.01    0.45
   6  18  -4    0.34    0.45
  -6 -18   4    0.48    0.50
  -6  18   4   -0.07    0.56
   8  18  -4    0.32    0.51
  -8  18   4    0.76    0.52
  10  18  -4    1.34    0.75
 -10  18   4   -0.59    0.48
  12  18  -4   -0.72    0.72
 -12  18   4    0.50    0.61
 -14  18   4    0.90    0.76
 -16 -18   4    0.89    0.84
  -9  19  -4   -0.26    0.65
   7 -19   4   -0.02    0.70
  -7  19  -4    0.69    0.69
   5  19   4   -0.31    0.55
   5 -19   4    0.51    0.65
  -5  19  -4    0.24    0.60
   3 -19   4    1.27    0.63
  -3  19  -4    2.05    0.88
   3  19   4    0.55    0.69
   1 -19   4   -0.61    0.55
  -1  19  -4    0.54    0.60
   1  19   4    0.47    0.59
   1  19  -4    1.00    0.64
  -1 -19   4    1.35    0.75
  -1  19   4    0.68    0.65
  -3 -19   4    0.84    0.57
   3  19  -4   -0.32    0.48
  -3  19   4   -0.17    0.46
  -5 -19   4    0.18    0.46
   5  19  -4    1.11    0.64
  -5  19   4    1.04    0.82
   7  19  -4    1.63    0.79
  -7  19   4    0.10    0.55
   9  19  -4    0.05    0.55
  -9  19   4   -0.79    0.67
  11  19  -4   -0.74    0.62
 -11  19   4   -0.95    0.77
 -13  19   4   -0.18    0.58
  -8  20  -4    1.79    0.89
  -6  20  -4    0.03    0.64
   6 -20   4    0.62    0.66
  -4  20  -4    0.26    0.68
   4 -20   4   -0.66    0.66
   4  20   4    0.25    0.65
   2 -20   4    0.20    0.52
  -2  20  -4   -0.14    0.51
   2  20   4   -0.18    0.57
   0 -20   4    1.10    0.68
   0  20  -4    1.06    0.68
   0  20   4    0.85    0.63
  -2 -20   4    1.13    0.70
   2  20  -4    0.09    0.63
  -2  20   4    1.09    0.72
   4  20  -4   -0.47    0.67
  -4  20   4    1.44    0.87
   6  20  -4    1.40    0.79
  -6  20   4    2.51    0.99
   8  20  -4   -0.62    0.73
  -8  20   4    1.74    0.85
 -10  20   4   -0.33    0.59
  -5  21  -4    1.99    0.95
  -3  21  -4    0.35    0.77
   3 -21   4    0.54    0.60
   3  21   4    0.68    0.67
   1 -21   4   -0.08    0.54
  -1  21  -4    0.27    0.71
   1  21   4    0.54    0.69
  -1 -21   4    1.15    0.77
   1  21  -4    1.83    0.91
  -1  21   4    0.73    0.79
   3  21  -4   -0.14    0.49
   3  21  -4    1.46    0.87
  -3  21   4    1.33    0.94
   5  21  -4    0.45    0.60
  -5  21   4    0.16    0.68
  -4  22  -4    0.48    0.71
  -2  22  -4    0.85    0.77
   2  22   4   -0.30    0.64
   0  22  -4    1.24    0.80
   0  22  -4    0.04    0.68
   0  22   4    1.30    0.80
   2  22  -4    0.72    0.68
  -2  22   4    0.31    0.62
 -22   0  -5   -0.23    0.58
 -20   0  -5    0.15    0.65
 -18   0  -5    0.19    0.52
  18   0   5    0.56    0.53
 -16   0  -5    0.21    0.56
  16   0   5   -0.94    0.44
  14   0   5   -0.11    0.38
 -14   0  -5   -0.39    0.39
 -12   0  -5    0.48    0.42
  12   0   5   -0.34    0.42
  10   0   5    0.90    0.53
 -10   0  -5   -0.63    0.34
   8   0   5    0.72    0.40
  -8   0  -5   -0.18    0.23
  -6   0  -5   -0.20    0.22
   6   0   5   -0.36    0.34
  -4   0  -5   -0.03    0.26
   4   0   5   -0.10    0.39
  -2   0  -5   -0.12    0.19
   2   0   5    0.26    0.33
   0   0  -5    0.13    0.20
   0   0   5   -0.02    0.42
  -2   0   5   -0.09    0.33
  -2   0   5    0.00    0.23
  -4   0   5   -0.41    0.34
  -4   0   5    0.34    0.26
  -6   0   5   -0.09    0.24
  -6   0   5    0.68    0.40
  -8   0   5    0.27    0.31
  -8   0   5    0.55    0.26
 -10   0   5    0.13    0.33
 -10   0   5   -0.21    0.30
 -12   0   5    0.13    0.29
 -12   0   5    0.01    0.29
 -14   0   5   -0.31    0.39
 -14   0   5    0.59    0.40
 -16   0   5    0.31    0.36
 -16   0   5    0.02    0.26
 -18   0   5    0.60    0.46
 -18   0   5    0.04    0.29
 -20   0   5    0.41    0.50
 -22   0   5   -0.46    0.51
 -24   0   5   -0.21    0.51
 -26   0   5   -0.63    0.75
 -23   1  -5    0.57    0.79
 -21   1  -5    1.03    0.71
 -21  -1  -5   -0.09    0.57
 -19   1  -5   -0.48    0.63
 -19  -1  -5    0.34    0.52
 -17   1  -5    0.60    0.55
 -17  -1  -5    0.20    0.50
  17   1   5    0.16    0.40
  17  -1   5    1.10    0.64
  15   1   5    9.70    1.33
 -15   1  -5   10.01    1.34
  15  -1   5    8.75    1.25
 -15  -1  -5   10.30    1.33
  13   1   5    9.54    1.26
  13  -1   5    9.49    1.28
 -13   1  -5    9.31    1.25
 -13  -1  -5   10.45    1.23
  11   1   5    2.07    0.60
  11  -1   5    1.39    0.51
 -11   1  -5    1.17    0.45
 -11  -1  -5    1.77    0.53
   9   1   5    1.41    0.55
   9  -1   5    2.04    0.62
  -9   1  -5    2.40    0.63
  -9  -1  -5    1.59    0.45
   7  -1   5    2.34    0.61
  -7   1  -5    2.76    0.61
  -7  -1  -5    2.76    0.55
   7   1   5    2.78    0.69
   5  -1   5  172.09    4.79
  -5   1  -5  165.10    4.14
  -5  -1  -5  173.26    3.91
   5   1   5  164.67    4.70
   3  -1   5   93.09    3.48
  -3   1  -5   95.04    3.08
  -3  -1  -5   90.43    2.78
   3   1   5   91.97    3.47
  -1  -1  -5    0.15    0.20
  -1   1  -5    0.36    0.28
   1   1   5    0.06    0.39
   1  -1   5    0.33    0.30
  -1   1   5    2.78    0.50
  -1  -1   5    2.30    0.46
  -1   1   5    1.94    0.56
  -1  -1   5    2.72    0.59
  -3   1   5    0.07    0.20
  -3  -1   5    0.18    0.22
  -3   1   5   -0.10    0.30
  -3  -1   5   -0.04    0.26
  -5   1   5    8.90    1.06
  -5  -1   5    9.74    1.15
  -5   1   5    9.28    0.94
  -5  -1   5    8.68    0.97
  -7   1   5   35.79    2.05
  -7  -1   5   32.91    1.93
  -7   1   5   29.27    1.74
  -7  -1   5   34.44    1.97
  -9   1   5    4.49    0.76
  -9  -1   5    4.44    0.74
  -9   1   5    5.22    0.77
  -9  -1   5    4.35    0.77
 -11   1   5    4.97    0.78
 -11  -1   5    5.10    0.77
 -11   1   5    5.36    0.87
 -11  -1   5    4.82    0.87
 -13   1   5    7.25    0.93
 -13  -1   5    6.61    0.89
 -13   1   5    5.43    0.91
 -13  -1   5    6.93    1.06
 -15   1   5    2.24    0.64
 -15  -1   5    2.63    0.74
 -15   1   5    2.24    0.57
 -15  -1   5    2.52    0.59
 -17   1   5   -0.04    0.45
 -17  -1   5   -0.05    0.36
 -17   1   5    0.43    0.31
 -17  -1   5    0.04    0.29
 -19   1   5   -0.61    0.51
 -19  -1   5    0.20    0.37
 -19   1   5   -0.20    0.32
 -21   1   5   -0.76    0.49
 -21  -1   5    1.15    0.59
 -23   1   5    0.30    0.56
 -23  -1   5    1.12    0.79
 -25   1   5   -0.76    0.62
 -25  -1   5   -0.02    0.69
 -22   2  -5    1.06    0.85
 -20   2  -5    1.19    0.84
 -20  -2  -5    1.49    0.80
  18  -2   5    3.02    0.79
 -18   2  -5    1.33    0.71
 -18  -2  -5    1.03    0.64
  16   2   5    3.27    0.76
 -16   2  -5    4.61    0.92
 -16  -2  -5    3.74    0.84
  16  -2   5    3.47    0.87
 -14   2  -5    5.48    1.04
 -14  -2  -5    5.67    0.88
  14  -2   5    4.79    0.92
  14   2   5    5.14    0.97
  12   2   5    0.82    0.48
 -12   2  -5    0.33    0.44
  12  -2   5    0.39    0.49
 -12  -2  -5    1.00    0.52
  10   2   5    3.46    0.77
  10  -2   5    5.16    0.97
 -10  -2  -5    4.80    0.75
 -10   2  -5    4.04    0.73
   8  -2   5    1.38    0.54
  -8   2  -5    1.81    0.51
  -8  -2  -5    1.79    0.43
   8   2   5    1.72    0.47
  -6  -2  -5   21.73    1.37
   6  -2   5   24.10    1.83
  -6   2  -5   23.02    1.63
   6   2   5   18.19    1.59
   4  -2   5   44.93    2.47
  -4   2  -5   41.06    2.12
  -4  -2  -5   42.90    1.86
   4   2   5   42.15    2.40
  -2  -2  -5    2.47    0.50
   2   2   5    2.92    0.78
  -2  -2  -5    2.31    0.47
  -2   2  -5    2.23    0.52
   2  -2   5    2.26    0.60
   0  -2  -5    8.84    0.84
   0   2  -5    9.67    1.02
   0   2   5   10.07    1.17
   0  -2  -5    8.64    0.84
   0  -2   5    9.33    1.10
  -2  -2   5    8.79    0.95
  -2   2   5   10.53    1.19
   2  -2  -5    9.35    0.87
  -2  -2   5    9.01    1.01
  -2   2   5    7.64    0.80
  -4   2   5    0.63    0.26
  -4  -2   5    0.80    0.36
  -4   2   5    0.07    0.32
  -4  -2   5    0.48    0.33
  -6   2   5   40.16    2.21
  -6  -2   5   44.13    2.28
  -6   2   5   43.41    2.01
  -6  -2   5   38.29    2.06
  -8   2   5   19.88    1.58
  -8  -2   5   21.78    1.58
  -8   2   5   18.18    1.38
  -8  -2   5   17.04    1.45
 -10   2   5    1.35    0.44
 -10  -2   5    1.67    0.54
 -10   2   5    1.62    0.47
 -10  -2   5    1.73    0.49
 -12   2   5    7.90    1.04
 -12   2   5    7.95    1.06
 -12  -2   5    8.88    0.97
 -12  -2   5    7.94    1.09
 -14   2   5   51.35    2.50
 -14   2   5   48.63    2.68
 -14  -2   5   51.00    2.31
 -14  -2   5   47.55    2.74
 -16  -2   5    0.23    0.34
 -16   2   5    0.41    0.26
 -16  -2   5    0.45    0.34
 -18   2   5   -0.06    0.33
 -18  -2   5    0.87    0.58
 -18   2   5    0.50    0.43
 -18  -2   5    0.41    0.43
 -20   2   5    1.32    0.62
 -20  -2   5    0.87    0.73
 -20   2   5   -0.56    0.43
 -22   2   5    0.17    0.50
 -22  -2   5    0.71    0.58
 -24   2   5   -0.03    0.50
 -24  -2   5   -0.98    0.64
 -26   2   5    0.41    0.72
 -26  -2   5    1.10    0.79
 -21   3  -5    2.59    0.92
  19  -3   5   -0.45    0.52
 -19   3  -5   -0.16    0.44
 -19  -3  -5    0.99    0.69
  17  -3   5    1.47    0.66
 -17   3  -5    2.31    0.74
 -17  -3  -5    2.37    0.71
 -15   3  -5   -0.05    0.37
 -15  -3  -5    0.52    0.46
  15   3   5    1.08    0.60
  15  -3   5    0.63    0.52
  13   3   5    0.41    0.36
 -13   3  -5    0.08    0.34
 -13  -3  -5    0.93    0.46
  13  -3   5    1.37    0.64
  11   3   5    2.59    0.76
 -11   3  -5    1.43    0.56
  11  -3   5    1.57    0.55
 -11  -3  -5    2.54    0.57
   9   3   5    6.74    1.01
   9  -3   5    7.39    1.10
  -9   3  -5    8.17    1.08
  -9  -3  -5    9.29    0.95
   7  -3   5    8.03    1.10
  -7   3  -5    9.23    1.11
  -7  -3  -5   10.25    0.92
   7   3   5    8.88    1.15
   5  -3   5   34.15    2.16
  -5   3  -5   34.42    2.06
  -5  -3  -5   38.27    1.70
   5   3   5   36.19    2.29
  -3   3  -5    3.19    0.65
   3  -3   5    3.20    0.66
   3   3   5    3.65    0.76
  -3  -3  -5    2.15    0.42
  -3  -3  -5    2.81    0.50
  -1   3  -5    3.85    0.71
  -1  -3  -5    3.07    0.49
   1   3   5    4.47    0.86
  -1  -3  -5    2.85    0.50
   1  -3   5    3.54    0.72
  -1  -3   5   10.46    1.15
  -1   3   5   11.97    0.94
   1   3  -5   10.82    1.14
  -1   3   5   11.52    1.24
   1  -3  -5   11.19    0.90
  -3  -3   5   63.76    2.65
  -3   3   5   65.80    2.91
   3  -3  -5   61.03    2.07
  -3   3   5   62.98    2.15
  -3  -3   5   65.07    2.74
  -5   3   5   65.61    2.88
  -5   3   5   65.35    2.34
  -5  -3   5   65.26    2.67
  -5  -3   5   69.07    2.77
  -7   3   5    1.01    0.38
  -7   3   5    2.22    0.54
  -7  -3   5    2.28    0.59
  -7  -3   5    2.30    0.53
  -9   3   5   17.21    1.50
  -9   3   5   16.33    1.33
  -9  -3   5   17.73    1.55
  -9  -3   5   17.75    1.36
 -11   3   5    0.01    0.36
 -11   3   5    0.15    0.26
 -11  -3   5    0.49    0.46
 -11  -3   5    0.52    0.34
 -13   3   5    3.04    0.69
 -13   3   5    1.95    0.58
 -13  -3   5    2.25    0.67
 -13  -3   5    2.42    0.54
 -15   3   5    8.27    1.04
 -15   3   5    8.02    1.09
 -15  -3   5   10.09    1.30
 -15  -3   5   11.15    1.02
 -17  -3   5    5.01    1.02
 -17   3   5    6.48    0.96
 -17   3   5    6.69    1.09
 -17  -3   5    5.44    0.70
 -19   3   5    1.81    0.64
 -19   3   5    1.55    0.54
 -19  -3   5    2.64    0.91
 -21   3   5    0.16    0.56
 -21   3   5    0.15    0.39
 -21  -3   5   -0.98    0.64
 -23   3   5    1.84    0.76
 -23  -3   5    1.42    0.75
 -25   3   5   -0.04    0.61
 -25  -3   5   -0.87    0.87
 -20   4  -5   -0.26    0.67
  18  -4   5    1.22    0.69
 -18   4  -5    0.90    0.67
 -18  -4  -5    0.00    0.46
  16  -4   5    0.83    0.61
  16   4   5    0.10    0.39
 -16   4  -5    0.00    0.43
 -16  -4  -5    0.42    0.51
  14   4   5    0.54    0.48
 -14   4  -5    0.82    0.51
 -14  -4  -5    0.38    0.31
  14  -4   5    1.11    0.58
  12   4   5   -0.13    0.34
 -12   4  -5    0.17    0.33
 -12  -4  -5    0.11    0.25
  12  -4   5   -0.06    0.38
 -10   4  -5    2.73    0.67
 -10  -4  -5    4.39    0.66
  10  -4   5    4.22    0.91
  10   4   5    4.37    0.87
   8  -4   5    0.31    0.29
  -8   4  -5    0.29    0.40
  -8  -4  -5    0.24    0.26
   8   4   5    0.24    0.31
  -6   4  -5    1.07    0.47
   6  -4   5    1.51    0.52
  -6  -4  -5    1.42    0.37
   6   4   5    0.84    0.33
  -6  -4  -5    1.40    0.35
  -4  -4  -5    1.45    0.37
   4  -4   5    1.97    0.58
   4   4   5    2.09    0.65
  -4   4  -5    0.79    0.43
  -4  -4  -5    1.60    0.36
  -2  -4  -5    0.47    0.16
   2  -4   5    0.59    0.33
   2   4   5    0.53    0.38
  -2   4  -5    0.10    0.29
  -2  -4  -5    0.51    0.24
   0  -4  -5    1.18    0.33
   0  -4   5    0.67    0.44
   0   4   5    1.13    0.50
   0  -4  -5    1.11    0.33
   0   4  -5    1.52    0.48
   2  -4  -5    2.22    0.40
  -2  -4   5    3.02    0.64
  -2   4   5    2.55    0.61
  -2   4   5    2.44    0.42
  -2  -4   5    2.05    0.57
  -4   4   5    0.15    0.32
  -4   4   5    0.01    0.19
  -4  -4   5    0.12    0.30
   4  -4  -5    0.07    0.21
  -4  -4   5   -0.10    0.24
  -6  -4   5   39.77    2.09
  -6   4   5   37.84    2.24
  -6   4   5   33.95    1.70
  -6  -4   5   37.67    2.12
  -8   4   5    2.52    0.58
  -8   4   5    1.48    0.43
  -8  -4   5    1.27    0.48
  -8  -4   5    2.00    0.53
 -10   4   5   33.26    2.11
 -10   4   5   34.77    1.96
 -10  -4   5   34.85    2.24
 -10  -4   5   35.98    1.91
 -12   4   5   54.00    2.68
 -12   4   5   48.29    2.47
 -12  -4   5   46.75    2.69
 -12  -4   5   55.42    2.27
 -14  -4   5    5.51    0.97
 -14   4   5    8.23    1.06
 -14   4   5    7.27    1.02
 -14  -4   5    6.76    0.80
 -16  -4   5    0.92    0.37
 -16   4   5    0.69    0.42
 -16   4   5    1.16    0.49
 -18  -4   5    0.44    0.54
 -18   4   5    0.75    0.42
 -18   4   5    1.52    0.65
 -20  -4   5    0.47    0.57
 -20   4   5   -0.34    0.49
 -20   4   5   -0.29    0.37
 -22  -4   5   -0.31    0.49
 -22   4   5    0.48    0.59
 -24  -4   5    1.55    0.71
 -24   4   5    0.10    0.51
 -26  -4   5    0.93    0.75
 -21   5  -5    0.37    0.77
  19  -5   5   -0.03    0.42
 -19   5  -5   -0.20    0.53
  17  -5   5    0.28    0.39
 -17   5  -5    1.48    0.68
  15  -5   5    2.92    0.81
  15   5   5    4.28    0.90
 -15   5  -5    3.51    0.89
 -15  -5  -5    2.94    0.68
  13   5   5    0.30    0.37
 -13   5  -5    1.08    0.56
 -13  -5  -5    0.66    0.34
  13  -5   5    0.35    0.35
 -11   5  -5    4.08    0.88
 -11  -5  -5    2.81    0.57
  11  -5   5    3.10    0.71
  11   5   5    3.44    0.76
  -9  -5  -5    4.74    0.61
  -9   5  -5    3.34    0.75
   9  -5   5    4.18    0.83
   9   5   5    5.08    0.88
  -7  -5  -5    4.91    0.61
  -7   5  -5    6.80    0.98
   7  -5   5    6.81    1.02
  -7  -5  -5    7.41    0.72
   7   5   5    6.23    0.97
  -5  -5  -5    3.47    0.45
   5   5   5    3.54    0.80
   5  -5   5    3.83    0.77
  -5   5  -5    4.05    0.79
  -5  -5  -5    3.54    0.46
  -3  -5  -5    0.78    0.27
   3  -5   5    1.26    0.47
   3   5   5    0.47    0.50
  -3   5  -5    0.50    0.30
  -3  -5  -5    0.98    0.26
   1  -5   5   31.76    2.01
  -1   5  -5   31.12    1.98
  -1  -5  -5   32.00    1.33
   1   5   5   31.37    2.10
  -1  -5  -5   30.17    1.22
  -1   5   5    9.25    0.76
  -1  -5   5   10.32    1.15
   1   5  -5    8.13    1.03
  -1   5   5    8.57    1.14
   1  -5  -5    7.64    0.62
  -3  -5   5   12.46    1.25
  -3  -5   5   14.14    1.29
  -3   5   5   15.93    1.46
   3  -5  -5   12.28    0.86
  -3   5   5   14.27    0.97
  -5  -5   5    0.22    0.30
  -5   5   5    0.98    0.45
  -5   5   5    0.30    0.28
  -5  -5   5    0.26    0.33
   5  -5  -5    0.24    0.19
  -7  -5   5   20.32    1.53
  -7   5   5   19.06    1.65
  -7   5   5   16.79    1.22
  -7  -5   5   17.08    1.50
  -9  -5   5   21.36    1.52
  -9   5   5   22.77    1.75
  -9   5   5   22.20    1.50
  -9  -5   5   21.08    1.74
 -11  -5   5    1.81    0.50
 -11   5   5    2.28    0.58
 -11  -5   5    3.77    0.85
 -11   5   5    2.86    0.64
 -13  -5   5   20.49    1.38
 -13   5   5   15.04    1.45
 -13   5   5   15.70    1.43
 -13  -5   5   19.82    1.84
 -15  -5   5   20.82    1.31
 -15   5   5   17.92    1.61
 -15   5   5   17.09    1.61
 -15  -5   5   16.11    1.73
 -17  -5   5    1.29    0.62
 -17   5   5    2.00    0.65
 -17   5   5    1.54    0.50
 -19  -5   5    0.59    0.51
 -19   5   5    0.07    0.36
 -19   5   5    0.06    0.42
 -21  -5   5    0.17    0.53
 -21   5   5    0.17    0.38
 -21   5   5    0.71    0.56
 -23  -5   5    0.84    0.72
 -23   5   5    0.57    0.66
 -25  -5   5    0.93    0.93
 -25   5   5   -0.03    0.62
 -20   6  -5   -0.04    0.57
  20  -6   5    0.38    0.55
  18  -6   5    1.52    0.72
 -18   6  -5    1.03    0.65
  16  -6   5   -0.10    0.49
 -16   6  -5    0.83    0.68
  14   6   5    2.76    0.77
  14  -6   5    2.82    0.82
 -14   6  -5    2.99    0.78
 -14  -6  -5    2.64    0.61
  12  -6   5    0.39    0.40
 -12   6  -5   -0.88    0.55
 -12  -6  -5    0.13    0.30
  12   6   5    0.66    0.56
 -10   6  -5   15.17    1.58
 -10  -6  -5   15.37    1.08
  10  -6   5   14.50    1.56
  10   6   5   13.75    1.49
  -8   6  -5    0.81    0.44
   8   6   5    1.73    0.58
  -8  -6  -5    1.36    0.30
   8  -6   5    1.03    0.41
  -6  -6  -5    1.17    0.29
   6   6   5    1.73    0.63
  -6   6  -5    1.71    0.53
   6  -6   5    2.35    0.65
  -6  -6  -5    1.30    0.26
  -4  -6  -5    0.55    0.21
   4   6   5    1.87    0.65
  -4   6  -5    0.88    0.42
   4  -6   5    1.72    0.57
  -4  -6  -5    0.62    0.19
  -2  -6  -5    0.63    0.21
   2   6   5    0.25    0.36
  -2   6  -5   -0.16    0.44
  -2  -6  -5    0.44    0.17
   0   6   5    0.26    0.35
   0  -6   5   -0.11    0.30
   0  -6  -5    0.06    0.19
   0   6  -5   -0.25    0.30
   0  -6  -5    0.10    0.14
  -2  -6   5   35.22    2.03
   2   6  -5   34.46    2.17
  -2   6   5   32.78    2.17
   2  -6  -5   31.74    1.22
  -2   6   5   31.63    1.33
  -4  -6   5   59.25    2.77
  -4  -6   5   61.74    2.66
  -4   6   5   55.26    2.78
   4  -6  -5   54.10    1.77
  -4   6   5   60.57    2.02
  -6  -6   5    8.31    0.97
  -6   6   5    7.46    1.06
  -6   6   5    8.15    0.83
  -6  -6   5    7.22    1.02
  -8  -6   5   10.82    1.07
  -8   6   5    9.88    1.23
  -8   6   5    9.36    0.95
  -8  -6   5   11.66    1.32
 -10   6   5    0.48    0.29
 -10  -6   5    0.31    0.30
 -10  -6   5    0.49    0.30
 -10   6   5    0.00    0.31
 -12   6   5    0.79    0.39
 -12  -6   5    0.96    0.44
 -12  -6   5    0.99    0.35
 -12   6   5    0.93    0.48
 -14  -6   5   13.07    1.06
 -14   6   5   11.23    1.30
 -14   6   5   12.47    1.33
 -14  -6   5    9.44    1.30
 -16  -6   5    0.35    0.44
 -16   6   5   -0.05    0.30
 -16   6   5    0.20    0.32
 -18  -6   5    0.03    0.51
 -18   6   5    0.36    0.42
 -18   6   5    0.39    0.46
 -20  -6   5   -0.07    0.59
 -20   6   5    0.16    0.42
 -20   6   5    0.44    0.56
 -22  -6   5    0.70    0.75
 -22   6   5   -1.14    0.60
 -22   6   5    0.43    0.59
 -24  -6   5    0.58    0.82
 -24   6   5   -0.09    0.55
 -19   7  -5    0.04    0.57
  19  -7   5   -0.21    0.44
  17  -7   5    0.60    0.57
 -17   7  -5   -0.78    0.64
  15  -7   5    1.14    0.47
 -15   7  -5    1.23    0.64
  13  -7   5    1.52    0.58
 -13   7  -5    0.62    0.55
  13   7   5    1.84    0.66
  11  -7   5    3.12    0.83
 -11   7  -5    4.55    0.95
  11   7   5    3.21    0.75
 -11  -7  -5    2.92    0.51
   9   7   5    0.40    0.37
  -9   7  -5    0.82    0.47
  -9  -7  -5    0.49    0.24
   9  -7   5   -0.22    0.39
  -7   7  -5   30.32    2.17
   7  -7   5   27.59    2.08
  -7  -7  -5   29.93    1.12
   7   7   5   29.85    2.15
  -5  -7  -5   -0.08    0.11
   5   7   5    0.73    0.36
  -5   7  -5    0.17    0.35
  -5  -7  -5    1.08    0.20
   5  -7   5    1.38    0.53
  -3   7  -5   21.28    1.77
  -3  -7  -5   18.31    0.70
   3  -7   5   21.49    1.73
   3   7   5   20.17    1.73
  -1   7  -5    5.53    0.90
  -1  -7  -5    4.25    0.40
   1  -7   5    5.57    0.85
   1   7   5    6.19    1.01
  -1   7   5    1.27    0.58
   1   7  -5    0.82    0.39
  -1  -7   5    1.06    0.47
   1  -7  -5    0.64    0.19
  -3   7   5    1.00    0.42
  -3   7   5    1.10    0.30
  -3  -7   5    1.19    0.38
  -3  -7   5    1.16    0.41
   3  -7  -5    1.12    0.28
  -5   7   5    2.15    0.63
  -5   7   5    1.68    0.38
  -5  -7   5    1.57    0.49
  -5  -7   5    3.02    0.65
   5  -7  -5    2.16    0.41
  -7   7   5    2.01    0.42
  -7  -7   5    2.66    0.70
  -7  -7   5    2.49    0.57
  -7   7   5    1.48    0.59
  -9   7   5    0.82    0.31
  -9  -7   5    1.51    0.61
  -9   7   5    1.06    0.46
 -11  -7   5    0.56    0.47
 -11  -7   5    0.61    0.32
 -11   7   5    1.01    0.48
 -11   7   5    0.33    0.29
 -13   7   5    9.06    1.19
 -13  -7   5   10.91    0.99
 -13   7   5    9.67    1.12
 -13  -7   5    9.64    1.40
 -15  -7   5    2.14    0.69
 -15  -7   5    3.14    0.49
 -15   7   5    2.43    0.66
 -15   7   5    3.87    0.82
 -17  -7   5    0.52    0.53
 -17   7   5    0.67    0.46
 -17   7   5    0.07    0.33
 -19  -7   5    1.20    0.67
 -19   7   5    0.42    0.45
 -19   7   5    0.61    0.59
 -21  -7   5    2.10    0.75
 -21   7   5    1.84    0.66
 -21   7   5    1.51    0.69
 -23  -7   5    0.71    0.58
 -23   7   5    0.04    0.52
 -25  -7   5    0.80    0.88
 -25   7   5   -0.19    0.55
  20  -8   5    3.94    1.07
 -18   8  -5    7.62    1.46
  18  -8   5    8.26    1.41
  16  -8   5    1.11    0.66
 -16   8  -5    1.00    0.65
  14  -8   5    3.71    0.91
 -14   8  -5    3.47    0.92
  12  -8   5    1.48    0.63
 -12   8  -5    1.77    0.69
  12   8   5    2.70    0.77
  10  -8   5    0.65    0.49
 -10   8  -5   -0.04    0.35
  10   8   5    0.19    0.44
  -8   8  -5    0.19    0.32
  -8  -8  -5   -0.05    0.12
  -6   8  -5    0.35    0.42
   6   8   5   -0.23    0.42
   6  -8   5   -0.09    0.27
   4   8   5    2.41    0.63
  -4   8  -5    2.77    0.70
  -2   8  -5    4.52    0.81
   2   8   5    5.69    0.99
   2  -8   5    4.01    0.81
   0   8   5    2.70    0.69
   0  -8  -5    1.25    0.19
   0   8  -5    2.16    0.64
   0  -8  -5    1.52    0.18
   0  -8   5    1.97    0.61
  -2   8   5    0.48    0.40
  -2   8   5   -0.21    0.13
  -2  -8   5    0.60    0.39
   2  -8  -5   -0.03    0.12
   2   8  -5   -0.04    0.31
  -4   8   5    1.88    0.39
  -4  -8   5    1.67    0.58
  -4  -8   5    1.74    0.49
   4  -8  -5    1.59    0.31
  -4   8   5    1.95    0.62
  -6  -8   5    5.93    0.97
  -6  -8   5    8.28    1.00
  -6   8   5    7.53    1.12
  -6   8   5    7.41    0.77
  -8   8   5   -0.03    0.21
  -8  -8   5   -0.26    0.34
  -8  -8   5   -0.30    0.26
  -8   8   5   -0.12    0.32
 -10   8   5   30.81    2.21
 -10   8   5   27.83    1.71
 -10  -8   5   35.44    1.87
 -10  -8   5   29.37    2.22
 -12  -8   5    3.32    0.75
 -12  -8   5    3.49    0.57
 -12   8   5    2.23    0.62
 -12   8   5    1.56    0.51
 -14  -8   5    3.06    0.77
 -14  -8   5    3.39    0.53
 -14   8   5    2.26    0.66
 -14   8   5    2.98    0.72
 -16  -8   5   -0.69    0.53
 -16   8   5    0.34    0.32
 -16   8   5    0.26    0.32
 -18  -8   5    0.44    0.48
 -18   8   5    0.38    0.48
 -18   8   5    0.05    0.43
 -20  -8   5    2.23    0.83
 -20   8   5    2.68    0.79
 -20   8   5    3.03    0.91
 -22  -8   5   -0.24    0.66
 -22   8   5    0.62    0.49
 -22   8   5   -0.23    0.56
 -24  -8   5   -0.21    0.66
 -24   8   5    0.17    0.67
  19  -9   5    1.35    0.80
 -17   9  -5    3.10    1.02
  17  -9   5    2.18    0.87
  15  -9   5   -0.51    0.53
 -15   9  -5    0.58    0.60
  13  -9   5    0.61    0.46
 -13   9  -5   -0.54    0.54
  13   9   5    0.27    0.35
 -11   9  -5   -0.58    0.48
  11   9   5    0.34    0.43
   9  -9   5    0.92    0.52
   9   9   5    1.73    0.70
  -9   9  -5    1.62    0.72
   7  -9   5    1.27    0.46
   7   9   5    1.16    0.61
  -7   9  -5    1.51    0.60
   5   9   5    1.78    0.67
  -5   9  -5    1.02    0.51
   5  -9   5    1.26    0.55
  -3   9  -5   11.56    1.42
   3   9   5   11.40    1.43
   3  -9   5   10.44    1.25
  -1   9  -5    7.86    1.11
   1   9   5    6.64    1.08
   1  -9   5    6.42    0.93
  -1   9   5    2.84    0.74
   1  -9  -5    1.26    0.15
   1   9  -5    2.93    0.81
  -1  -9   5    2.74    0.61
  -3   9   5    0.52    0.18
   3   9  -5    0.72    0.44
   3  -9  -5    0.28    0.16
  -3  -9   5    0.14    0.30
  -3   9   5    0.44    0.37
  -5   9   5    1.74    0.38
  -5  -9   5    1.45    0.45
   5  -9  -5    1.29    0.29
  -5  -9   5    2.24    0.59
  -5   9   5    1.72    0.63
  -7  -9   5    4.20    0.85
  -7   9   5    4.46    0.93
  -7  -9   5    4.45    0.73
  -7   9   5    4.52    0.63
  -9  -9   5    3.92    0.89
  -9  -9   5    4.60    0.70
  -9   9   5    3.89    0.66
  -9   9   5    4.30    0.86
 -11  -9   5    1.94    0.63
 -11   9   5    0.84    0.57
 -11  -9   5    1.53    0.46
 -11   9   5    1.17    0.40
 -13  -9   5    0.54    0.31
 -13  -9   5    0.38    0.42
 -13   9   5    0.47    0.45
 -13   9   5   -0.26    0.26
 -15  -9   5    1.17    0.75
 -15   9   5    0.44    0.41
 -15   9   5    0.79    0.44
 -17  -9   5    0.49    0.51
 -17   9   5    0.62    0.49
 -17   9   5   -0.28    0.46
 -19  -9   5    0.61    0.61
 -19   9   5    0.24    0.49
 -19   9   5    1.00    0.61
 -21  -9   5    1.05    0.73
 -21   9   5    0.54    0.51
 -21   9   5    0.09    0.48
 -23  -9   5    0.20    0.60
 -23   9   5    0.34    0.48
 -23   9   5    0.17    0.55
  18 -10   5    0.79    0.60
 -18  10  -5    3.36    1.20
 -16  10  -5   -0.39    0.55
  16 -10   5   -0.02    0.41
  14 -10   5   -0.34    0.49
 -14  10  -5    0.03    0.46
  12 -10   5    0.48    0.43
 -12  10  -5    0.14    0.40
  12  10   5   -0.33    0.41
  10 -10   5    0.90    0.42
  10  10   5    0.67    0.46
 -10  10  -5    1.17    0.64
   8 -10   5    0.26    0.38
   8  10   5    0.11    0.43
  -8  10  -5    1.24    0.62
   6 -10   5    0.31    0.36
   6  10   5   -0.24    0.33
  -6  10  -5   -0.15    0.40
   4 -10   5    3.77    0.81
   4  10   5    3.07    0.80
  -4  10  -5    4.38    0.88
   2 -10   5    4.12    0.81
   2  10   5    2.96    0.69
  -2  10  -5    3.75    0.83
   0  10   5   -0.36    0.45
   0  10  -5    0.73    0.50
   0 -10   5    0.56    0.28
   2 -10  -5    0.96    0.16
  -2 -10   5    1.96    0.63
  -2  10   5    1.12    0.55
  -4  10   5    0.92    0.25
   4  10  -5    0.30    0.31
   4 -10  -5    0.59    0.22
  -4 -10   5    1.53    0.47
  -4  10   5    1.02    0.63
  -6  10   5    0.85    0.27
  -6 -10   5    1.09    0.61
  -6  10   5    1.24    0.51
  -6 -10   5    1.00    0.41
  -8  10   5   17.06    1.74
  -8 -10   5   21.26    1.54
  -8  10   5   17.30    1.24
  -8 -10   5   18.19    1.75
 -10  10   5   13.63    1.61
 -10 -10   5   14.23    1.23
 -10  10   5   12.96    1.16
 -10 -10   5   11.05    1.42
 -12 -10   5    3.59    0.87
 -12  10   5    4.59    0.77
 -12 -10   5    5.45    0.71
 -12  10   5    3.18    0.80
 -14 -10   5    0.95    0.55
 -14  10   5    0.14    0.45
 -14  10   5    0.60    0.44
 -16 -10   5    0.01    0.56
 -16  10   5   -0.24    0.41
 -16  10   5    0.07    0.38
 -18  10   5    0.71    0.55
 -18  10   5    0.04    0.38
 -20 -10   5    0.46    0.55
 -20  10   5    0.93    0.63
 -20  10   5   -0.29    0.49
 -22 -10   5    0.52    0.74
 -22  10   5    0.11    0.49
 -22  10   5    0.46    0.52
 -24 -10   5   -0.28    0.64
 -24  10   5    0.35    0.63
  17 -11   5   -0.44    0.65
 -17  11  -5   -0.45    0.66
 -15  11  -5    0.59    0.49
  15 -11   5    0.55    0.55
 -13  11  -5    0.03    0.44
  13 -11   5    0.87    0.60
  11  11   5    0.52    0.49
  11 -11   5    1.06    0.57
 -11  11  -5    0.22    0.50
   9  11   5    0.78    0.57
   9 -11   5    0.97    0.64
  -9  11  -5   -0.48    0.55
   7  11   5    0.43    0.45
   7 -11   5    1.17    0.58
  -7  11  -5    0.82    0.41
   5  11   5   -0.61    0.54
   5 -11   5    0.10    0.30
  -5  11  -5   -0.19    0.36
   3  11   5    0.51    0.40
   3 -11   5   -0.41    0.34
  -3  11  -5   -0.51    0.40
   1  11   5   -0.06    0.40
  -1  11  -5   -0.72    0.50
   1  11  -5   15.25    1.68
  -1  11   5   12.90    1.58
  -1 -11   5   12.71    1.37
  -3 -11   5    0.86    0.37
   3  11  -5   -0.28    0.44
  -3  11   5    0.75    0.55
  -5  11   5    0.99    0.33
  -5 -11   5    0.40    0.34
  -5  11   5    0.02    0.43
  -7  11   5   21.00    1.93
  -7  11   5   19.53    1.23
  -9  11   5   18.97    1.88
  -9  11   5   16.47    1.27
  -9 -11   5   20.87    1.52
  -9 -11   5   18.08    1.83
 -11 -11   5   -0.34    0.47
 -11 -11   5    1.10    0.42
 -11  11   5    0.98    0.57
 -11  11   5   -0.33    0.32
 -13 -11   5    0.23    0.39
 -13  11   5    0.01    0.34
 -13  11   5   -0.04    0.28
 -15 -11   5   -0.58    0.54
 -15  11   5    0.36    0.41
 -15  11   5   -0.02    0.42
 -17 -11   5    0.53    0.71
 -17  11   5    1.56    0.76
 -17  11   5    0.31    0.51
 -19 -11   5    2.34    0.91
 -19  11   5    0.96    0.57
 -19  11   5    1.45    0.57
 -21 -11   5    1.50    0.87
 -21  11   5    0.54    0.63
 -21  11   5    1.03    0.63
 -23 -11   5    0.08    0.64
 -23  11   5    0.53    0.67
 -23  11   5   -0.64    0.58
  16 -12   5    0.30    0.60
 -16  12  -5   -0.77    0.61
 -14  12  -5   -0.36    0.62
  14 -12   5    1.15    0.71
 -12  12  -5    0.02    0.47
  12 -12   5    0.48    0.44
  10  12   5    0.30    0.43
  10 -12   5    0.20    0.36
 -10  12  -5   -0.45    0.46
   8  12   5    0.12    0.38
   8 -12   5    0.96    0.53
  -8  12  -5    1.22    0.71
   6  12   5    0.62    0.49
   6 -12   5    0.26    0.47
  -6  12  -5    0.42    0.42
   4  12   5    0.14    0.39
   4 -12   5    0.15    0.35
  -4  12  -5    0.09    0.44
   2  12   5    1.30    0.61
  -2  12  -5    2.00    0.72
   2 -12   5    1.52    0.60
   0  12   5   -0.68    0.54
   0 -12   5    0.32    0.41
   0  12  -5   -0.37    0.45
  -2  12   5    5.58    1.06
  -2 -12   5    4.66    0.88
   2  12  -5    5.82    1.09
  -4 -12   5    0.38    0.40
   4  12  -5    0.91    0.45
  -4  12   5   -0.05    0.47
  -6  12   5    0.46    0.23
  -6 -12   5    0.73    0.43
  -6  12   5    0.22    0.43
  -8  12   5    0.59    0.33
  -8 -12   5    0.05    0.40
  -8 -12   5    0.27    0.30
  -8  12   5    0.34    0.37
 -10 -12   5    1.31    0.64
 -10 -12   5    1.55    0.48
 -10  12   5    2.04    0.71
 -10  12   5    1.41    0.49
 -12 -12   5    3.33    0.96
 -12  12   5    1.89    0.62
 -12  12   5    3.29    0.65
 -12 -12   5    4.16    0.69
 -14 -12   5    1.47    0.76
 -14  12   5    2.65    0.83
 -14  12   5    1.31    0.55
 -16 -12   5    1.38    0.64
 -16  12   5    1.63    0.69
 -16  12   5    1.04    0.58
 -18 -12   5    2.36    0.96
 -18  12   5    2.53    0.88
 -18  12   5    2.50    0.84
 -20 -12   5   -0.60    0.69
 -20  12   5   -0.02    0.56
 -20  12   5    0.49    0.55
 -22 -12   5    0.31    0.62
 -22  12   5   -0.47    0.60
 -22  12   5    0.01    0.59
  15 -13   5    0.39    0.61
 -15  13  -5    0.81    0.80
 -13  13  -5    1.90    0.85
  13 -13   5    0.03    0.43
 -11  13  -5    2.60    0.92
  11 -13   5    2.28    0.74
   9  13   5    0.63    0.54
  -9  13  -5    0.54    0.60
   9 -13   5    1.93    0.78
   7  13   5    3.30    0.94
  -7  13  -5    4.47    1.08
   7 -13   5    4.34    1.00
   5  13   5    1.40    0.66
   5 -13   5    1.12    0.53
  -5  13  -5    1.36    0.61
   3  13   5    1.67    0.68
   3 -13   5    3.16    0.84
  -3  13  -5    4.29    1.02
   1  13   5    0.06    0.42
   1 -13   5    0.42    0.44
  -1  13  -5    0.71    0.42
  -1  13   5    5.98    1.15
   1  13  -5    5.61    1.04
  -1 -13   5    6.16    0.99
   3  13  -5    0.35    0.41
  -3 -13   5   -0.19    0.31
  -3  13   5    0.64    0.48
   5  13  -5    2.47    0.75
  -5 -13   5    2.04    0.57
  -5  13   5    0.86    0.47
  -7  13   5    6.91    1.26
  -7 -13   5    7.03    1.01
  -9 -13   5    1.72    0.58
  -9 -13   5    2.75    0.65
  -9  13   5    0.77    0.54
  -9  13   5    1.65    0.43
 -11 -13   5    0.18    0.30
 -11 -13   5   -0.90    0.65
 -11  13   5    0.89    0.65
 -11  13   5   -0.13    0.40
 -13 -13   5   -0.45    0.42
 -13  13   5   -0.13    0.45
 -13  13   5    0.05    0.29
 -15 -13   5    0.55    0.60
 -15  13   5    0.45    0.51
 -15  13   5   -0.84    0.52
 -17 -13   5    1.85    0.89
 -17  13   5    0.27    0.47
 -17  13   5    0.88    0.61
 -19 -13   5    0.53    0.73
 -19  13   5    0.73    0.64
 -19  13   5   -0.08    0.50
 -21 -13   5    1.21    0.89
 -21  13   5   -0.09    0.66
 -21  13   5    1.31    0.76
 -23  13   5    0.15    0.69
  14 -14   5   -0.99    0.74
 -14  14  -5    0.74    0.83
  12 -14   5    0.92    0.52
 -12  14  -5    3.81    1.24
 -10  14  -5   -0.04    0.46
  10 -14   5    1.95    0.75
   8  14   5    3.55    1.04
  -8  14  -5    2.45    0.83
   8 -14   5    1.54    0.61
   6  14   5   -0.07    0.48
  -6  14  -5    1.33    0.62
   6 -14   5    0.15    0.40
   4  14   5    0.14    0.39
  -4  14  -5    0.18    0.46
   4 -14   5    0.84    0.57
  -2  14  -5    6.97    1.26
   2  14   5    7.24    1.32
   2 -14   5    7.30    1.21
   0  14  -5    1.64    0.78
   0 -14   5    1.38    0.60
   0  14   5    1.66    0.73
   2  14  -5    9.35    1.45
  -2 -14   5    8.71    1.19
   4  14  -5    4.32    1.01
  -4 -14   5    3.54    0.74
  -4  14   5    4.83    1.06
   6  14  -5    1.24    0.59
  -6 -14   5    1.33    0.50
  -6  14   5    0.73    0.61
  -8  14   5   -0.81    0.60
  -8 -14   5   -0.11    0.37
 -10 -14   5    0.72    0.46
 -10 -14   5    0.68    0.54
 -10  14   5   -0.01    0.36
 -12 -14   5    0.02    0.53
 -12  14   5    0.79    0.59
 -14 -14   5    1.38    0.68
 -14  14   5    0.25    0.64
 -14  14   5   -0.32    0.34
 -16 -14   5   -0.23    0.52
 -16  14   5    0.66    0.65
 -16  14   5    0.85    0.52
 -18 -14   5    1.23    0.81
 -18  14   5    0.61    0.53
 -18  14   5   -0.11    0.48
 -20 -14   5    0.37    0.78
 -20  14   5    1.08    0.72
 -20  14   5    1.50    0.81
 -22 -14   5   -0.07    0.75
 -22  14   5    1.32    0.89
 -22  14   5    0.20    0.69
  13 -15   5   -0.54    0.60
 -13  15  -5    0.55    0.67
  11 -15   5    0.89    0.59
 -11  15  -5    1.14    0.76
   9 -15   5    0.30    0.60
   9  15   5    1.70    0.92
  -9  15  -5    0.02    0.52
   7  15   5    2.25    0.88
  -7  15  -5    0.45    0.64
   7 -15   5    1.27    0.70
   5  15   5    0.87    0.61
  -5  15  -5    0.82    0.60
   5 -15   5   -0.13    0.42
   3  15   5   -0.39    0.41
  -3  15  -5    0.56    0.40
   3 -15   5    1.26    0.59
   1  15   5   -0.23    0.47
  -1  15  -5    0.78    0.57
   1 -15   5    0.25    0.40
   1  15  -5    0.73    0.56
  -1 -15   5   -0.24    0.45
  -1  15   5    0.32    0.53
   3  15  -5    1.74    0.77
  -3 -15   5    1.69    0.63
  -3  15   5    1.79    0.76
   5  15  -5    0.57    0.62
  -5  15   5    1.13    0.75
  -5 -15   5    1.37    0.62
  -7 -15   5    0.50    0.46
   7  15  -5    1.17    0.68
  -7  15   5   -0.53    0.60
   9  15  -5    0.86    0.75
  -9 -15   5    0.13    0.38
  -9  15   5   -0.27    0.56
 -11 -15   5   -1.35    0.68
 -11  15   5    0.73    0.58
 -13 -15   5    0.62    0.52
 -13  15   5    0.44    0.67
 -15 -15   5    0.23    0.51
 -15  15   5   -0.03    0.61
 -17 -15   5    1.08    0.78
 -17  15   5    1.56    0.74
 -19 -15   5    1.85    0.87
 -19  15   5    0.23    0.69
 -21 -15   5    0.85    1.02
  12 -16   5    0.24    0.54
 -12  16  -5    1.39    0.88
  10 -16   5    0.35    0.46
 -10  16  -5    1.01    0.83
   8 -16   5   -0.87    0.65
   8  16   5    0.29    0.47
  -8  16  -5    0.08    0.54
   6 -16   5   -0.01    0.51
   6  16   5    1.14    0.75
  -6  16  -5    0.80    0.60
   4  16   5    0.15    0.42
   4 -16   5   -0.68    0.57
  -4  16  -5   -0.33    0.56
   2  16   5   -0.47    0.66
   2 -16   5    0.74    0.68
  -2  16  -5    0.11    0.46
   0 -16   5    0.33    0.49
   0  16  -5   -0.02    0.46
   0  16   5    0.42    0.56
  -2 -16   5    0.07    0.45
   2  16  -5    0.80    0.70
  -2  16   5   -0.75    0.57
  -4 -16   5    0.84    0.55
   4  16  -5   -0.29    0.53
  -4  16   5   -0.31    0.63
  -6 -16   5   -0.61    0.50
   6  16  -5    0.33    0.49
  -6  16   5   -0.71    0.52
   8  16  -5    1.07    0.65
  -8 -16   5   -0.14    0.44
  -8  16   5    0.47    0.47
  10  16  -5    0.56    0.65
 -10  16   5    0.20    0.50
 -12 -16   5   -0.01    0.54
 -12  16   5   -1.12    0.70
 -14 -16   5    1.24    0.71
 -14  16   5    0.89    0.71
 -16 -16   5   -0.77    0.73
 -16  16   5    0.47    0.68
 -18 -16   5    1.41    0.86
 -18  16   5    0.52    0.66
 -20 -16   5    0.67    0.79
   9 -17   5   -1.18    0.80
  -9  17  -5   -0.12    0.60
   7  17   5    1.13    0.71
   7 -17   5    1.51    0.77
  -7  17  -5    0.98    0.71
   5  17   5    0.56    0.61
   5 -17   5    1.30    0.72
  -5  17  -5    1.67    0.70
   3  17   5    0.42    0.60
   3 -17   5    1.36    0.74
  -3  17  -5    0.76    0.69
   1 -17   5    1.44    0.71
  -1  17  -5    3.64    1.08
   1  17   5    1.49    0.68
  -1 -17   5    0.52    0.47
  -1  17   5   -0.12    0.50
  -3 -17   5    1.01    0.53
   3  17  -5    2.16    0.82
  -3  17   5    1.98    0.86
  -5 -17   5   -0.25    0.45
  -5  17   5   -0.20    0.54
   7  17  -5   -0.03    0.49
  -7  17   5   -0.28    0.49
  -7 -17   5    0.89    0.47
   9  17  -5    1.99    0.96
  -9  17   5    1.57    0.80
  11  17  -5   -0.28    0.56
 -11  17   5    0.57    0.53
 -13 -17   5    0.96    0.69
 -13  17   5   -0.08    0.51
 -15 -17   5    0.73    0.75
 -15  17   5    1.02    0.83
 -17 -17   5   -0.62    0.63
  -8  18  -5   -0.37    0.71
   8 -18   5    0.86    0.67
   6  18   5   -0.63    0.64
  -6  18  -5    0.58    0.72
   6 -18   5   -0.34    0.57
   4  18   5   -1.06    0.75
   4 -18   5   -0.85    0.64
  -4  18  -5    0.69    0.76
   2  18   5    0.81    0.76
  -2  18  -5    1.24    0.71
   2 -18   5    0.87    0.62
   0  18  -5    0.16    0.51
   0 -18   5    0.36    0.45
   0  18   5   -0.49    0.60
   2  18  -5   -0.29    0.58
  -2 -18   5    0.21    0.51
  -2  18   5   -0.15    0.57
   4  18  -5   -0.32    0.47
  -4 -18   5    0.53    0.59
  -4  18   5    0.59    0.61
  -6 -18   5    0.95    0.63
   6  18  -5   -0.48    0.67
  -6  18   5    0.19    0.46
   8  18  -5   -0.29    0.58
  -8  18   5    0.50    0.71
  10  18  -5    2.33    1.03
 -10  18   5    4.98    1.31
  12  18  -5    0.61    0.70
 -12  18   5   -0.31    0.63
 -16 -18   5   -0.49    0.82
  -7  19  -5    0.34    0.75
   5  19   5   -0.54    0.76
  -5  19  -5    1.97    1.04
   5 -19   5    0.98    0.70
   3  19   5   -0.80    0.81
  -3  19  -5   -0.54    0.61
   3 -19   5    1.58    0.85
  -1  19  -5    0.88    0.57
   1 -19   5    1.11    0.67
   1  19   5    2.04    0.88
   1  19  -5    0.63    0.65
  -1  19   5   -0.21    0.55
  -1 -19   5    0.26    0.58
  -3 -19   5   -0.38    0.53
   3  19  -5   -0.66    0.78
  -3  19   5    0.18    0.50
   5  19  -5    3.14    1.14
  -5 -19   5    1.41    0.76
  -5  19   5    1.90    0.93
   7  19  -5   -1.05    0.83
  -7  19   5    0.32    0.55
   9  19  -5    2.33    0.96
  -9  19   5   -0.54    0.77
  11  19  -5    0.04    0.70
  13  19  -5   -1.40    0.89
   4  20   5    0.38    0.67
  -4  20  -5   -0.57    0.68
   2  20   5    1.08    0.82
   2 -20   5    1.12    0.76
  -2  20  -5    2.22    0.97
   0  20  -5    0.16    0.65
   0 -20   5   -0.53    0.63
   0  20   5   -0.06    0.55
   2  20  -5    0.96    0.73
  -2 -20   5    0.86    0.67
  -2  20   5    1.67    0.91
   4  20  -5    1.06    0.79
  -4 -20   5    1.58    0.82
  -4  20   5   -0.21    0.51
   6  20  -5   -1.12    0.86
  -6  20   5   -0.07    0.62
   8  20  -5    0.69    0.77
  10  20  -5   -0.28    0.62
   3  21   5   -0.20    0.70
  -1  21  -5    0.37    0.66
   1 -21   5    0.93    0.77
   1  21   5   -0.32    0.62
  -1 -21   5   -0.44    0.66
   1  21  -5    1.43    1.03
  -1  21   5    0.47    0.69
   3  21  -5   -0.29    0.60
  -3 -21   5   -0.64    0.66
   5  21  -5   -1.43    0.85
   7  21  -5    0.62    0.71
  -2 -22   5    1.13    0.86
 -20   0  -6    2.04    0.96
 -18   0  -6    3.76    1.03
 -16   0  -6    1.11    0.64
  16   0   6    0.07    0.46
  14   0   6    1.63    0.66
 -14   0  -6    1.50    0.65
  12   0   6    0.08    0.43
 -12   0  -6    0.44    0.38
  10   0   6    1.75    0.68
 -10   0  -6    1.77    0.60
   8   0   6   32.21    2.36
  -8   0  -6   33.98    2.09
   6   0   6  344.87    7.57
  -6   0  -6  350.40    6.41
  -4   0  -6   68.26    2.75
   4   0   6   67.95    3.28
  -2   0  -6    3.06    0.58
   2   0   6    2.67    0.68
   0   0  -6   14.82    1.26
   0   0   6   16.55    1.56
  -2   0   6    0.12    0.33
  -2   0   6   -0.16    0.39
  -4   0   6    1.79    0.50
  -4   0   6    2.22    0.64
  -6   0   6    3.55    0.69
  -6   0   6    3.98    0.82
  -8   0   6   13.46    1.42
  -8   0   6   14.04    1.36
 -10   0   6   17.31    1.61
 -10   0   6   14.52    1.45
 -12   0   6   26.86    2.00
 -12   0   6   24.64    1.96
 -14   0   6    0.66    0.54
 -14   0   6    0.51    0.47
 -16   0   6    1.37    0.59
 -16   0   6    1.05    0.50
 -18   0   6    0.89    0.54
 -18   0   6    0.07    0.36
 -20   0   6   -0.54    0.58
 -22   0   6   -0.03    0.63
 -24   0   6    4.65    1.24
 -21   1  -6    1.39    0.85
 -19   1  -6   -0.12    0.66
 -19  -1  -6    0.69    0.69
  17   1   6   27.73    2.34
 -17   1  -6   30.44    2.55
 -17  -1  -6   28.55    2.36
  17  -1   6   23.74    2.21
  15   1   6    2.61    0.87
 -15   1  -6    1.69    0.64
 -15  -1  -6    1.16    0.57
  15  -1   6    1.66    0.67
  13   1   6    1.42    0.58
  13  -1   6    1.99    0.74
 -13   1  -6    2.10    0.71
 -13  -1  -6    1.45    0.61
  11   1   6    0.56    0.48
  11  -1   6    0.37    0.37
 -11   1  -6    1.17    0.57
 -11  -1  -6    0.55    0.43
   9   1   6    6.94    1.17
   9  -1   6    5.66    1.04
  -9   1  -6    5.28    0.92
  -9  -1  -6    5.18    0.82
   7   1   6  131.95    4.73
   7  -1   6  140.02    4.85
  -7   1  -6  141.48    4.24
  -7  -1  -6  138.03    3.98
   5  -1   6  128.23    4.59
  -5   1  -6  126.18    3.91
  -5  -1  -6  125.53    3.67
   5   1   6  130.86    4.59
  -3   1  -6   -0.23    0.28
  -3  -1  -6    0.30    0.30
   3   1   6    0.14    0.40
   3  -1   6    0.50    0.46
  -1   1  -6    6.35    0.90
  -1  -1  -6    6.38    0.82
   1   1   6    7.53    1.07
   1  -1   6    5.97    0.98
   1  -1  -6    2.65    0.58
   1   1  -6    2.92    0.65
  -1   1   6    2.75    0.72
  -1  -1   6    3.45    0.71
  -3   1   6    1.91    0.51
  -3  -1   6    1.69    0.52
  -3   1   6    1.83    0.61
  -3  -1   6    1.93    0.62
  -5   1   6   13.19    1.46
  -5  -1   6   11.18    1.30
  -5   1   6    9.79    1.08
  -5  -1   6   11.50    1.15
  -7   1   6    7.92    1.16
  -7  -1   6    7.87    1.17
  -7   1   6    8.07    0.99
  -7  -1   6    6.81    0.94
  -9   1   6   11.89    1.37
  -9  -1   6   11.24    1.32
  -9   1   6   10.52    1.18
  -9  -1   6    9.77    1.22
 -11  -1   6    3.64    0.82
 -11   1   6    4.39    0.86
 -11  -1   6    4.27    0.80
 -11   1   6    5.05    0.97
 -13   1   6    0.95    0.53
 -13  -1   6    1.22    0.50
 -13   1   6    0.97    0.44
 -13  -1   6    1.80    0.54
 -15   1   6    0.39    0.38
 -15  -1   6    0.60    0.48
 -15   1   6    0.60    0.42
 -15  -1   6    1.52    0.59
 -17   1   6    1.61    0.67
 -17  -1   6    1.48    0.65
 -17   1   6    1.72    0.66
 -17  -1   6    0.91    0.43
 -19   1   6    0.97    0.45
 -19  -1   6    0.37    0.56
 -19   1   6   -0.13    0.34
 -21   1   6    0.23    0.47
 -21  -1   6    0.59    0.69
 -23   1   6    3.02    1.00
 -23  -1   6    2.98    1.10
 -25   1   6   -0.67    0.77
 -25  -1   6    0.31    0.64
 -20   2  -6    0.03    0.61
 -18   2  -6    1.68    0.72
 -18  -2  -6    1.49    0.75
  16   2   6    1.17    0.63
 -16   2  -6    1.34    0.63
 -16  -2  -6    1.11    0.53
  16  -2   6    1.51    0.68
  14   2   6   -0.06    0.46
 -14   2  -6   -0.79    0.63
 -14  -2  -6    0.01    0.35
  14  -2   6    0.40    0.60
  12   2   6    1.65    0.74
  12  -2   6    0.72    0.51
 -12   2  -6   -0.09    0.33
 -12  -2  -6    1.13    0.60
  10   2   6    2.64    0.72
  10  -2   6    2.64    0.76
 -10   2  -6    1.68    0.62
 -10  -2  -6    2.19    0.55
   8  -2   6    3.02    0.78
  -8   2  -6    2.63    0.68
  -8  -2  -6    2.75    0.58
   8   2   6    2.81    0.79
   6  -2   6   88.44    3.83
  -6   2  -6   83.33    3.31
  -6  -2  -6   91.42    3.12
   6   2   6   80.33    3.65
   4  -2   6    6.42    1.07
  -4   2  -6    5.55    0.90
  -4  -2  -6    4.07    0.64
   4   2   6    4.16    0.84
  -2   2  -6    0.28    0.31
  -2  -2  -6    0.60    0.26
   2   2   6    0.70    0.40
   2  -2   6    0.84    0.48
   0  -2  -6    1.44    0.43
   0   2  -6    1.59    0.58
   0   2   6    1.25    0.50
   0  -2   6    2.67    0.70
  -2   2   6    3.28    0.62
  -2  -2   6    2.00    0.52
  -2   2   6    1.93    0.60
  -2  -2   6    1.78    0.52
  -4   2   6   39.32    2.47
  -4  -2   6   38.02    2.29
  -4   2   6   35.96    1.89
  -4  -2   6   35.99    2.11
  -6   2   6    0.28    0.29
  -6  -2   6    0.50    0.37
  -6   2   6   -0.03    0.28
  -6  -2   6    0.05    0.31
  -8   2   6   -0.29    0.31
  -8  -2   6    0.46    0.38
  -8   2   6    0.06    0.39
  -8  -2   6    0.08    0.35
 -10   2   6    9.47    1.22
 -10  -2   6    9.33    1.16
 -10   2   6    7.64    1.02
 -10  -2   6    9.36    1.21
 -12   2   6    7.59    1.07
 -12  -2   6    7.12    1.01
 -12   2   6    6.91    0.99
 -12  -2   6    6.30    1.09
 -14   2   6    3.84    0.81
 -14  -2   6    4.00    0.93
 -14   2   6    3.89    0.82
 -14  -2   6    5.40    0.90
 -16   2   6   -0.26    0.36
 -16  -2   6    1.04    0.57
 -16   2   6    0.25    0.31
 -16  -2   6    0.42    0.37
 -18   2   6    1.02    0.52
 -18  -2   6    1.19    0.66
 -18   2   6    0.21    0.36
 -18  -2   6    1.15    0.58
 -20   2   6    0.55    0.46
 -20  -2   6    0.72    0.62
 -20   2   6   -0.03    0.42
 -22   2   6    3.15    1.00
 -22  -2   6    1.50    0.80
 -24   2   6    1.57    0.76
 -24  -2   6    0.38    0.60
  19  -3   6   -0.74    0.57
 -19   3  -6    0.65    0.71
  17  -3   6   -0.55    0.48
 -17   3  -6   -0.37    0.73
  15   3   6   -0.45    0.41
 -15   3  -6    0.06    0.52
 -15  -3  -6   -0.68    0.51
  15  -3   6    0.95    0.53
  13   3   6    0.56    0.48
 -13   3  -6    0.60    0.49
 -13  -3  -6    0.58    0.49
  13  -3   6    0.47    0.52
  11   3   6    2.84    0.84
  11  -3   6    1.38    0.59
 -11   3  -6    2.25    0.74
 -11  -3  -6    1.46    0.52
   9  -3   6    0.95    0.52
  -9   3  -6   -0.68    0.49
  -9  -3  -6    0.19    0.26
   9   3   6    0.08    0.39
   7  -3   6   49.42    2.89
  -7   3  -6   51.19    2.70
  -7  -3  -6   53.85    2.32
   7   3   6   46.70    2.80
   5  -3   6   78.83    3.62
  -5   3  -6   75.05    3.28
  -5  -3  -6   85.45    2.80
   5   3   6   77.42    3.57
   3  -3   6    6.41    1.10
  -3   3  -6    5.08    0.88
  -3  -3  -6    6.05    0.75
   3   3   6    3.94    0.81
  -1   3  -6    0.48    0.30
  -1  -3  -6    0.57    0.32
   1   3   6    0.61    0.37
   1  -3   6    0.31    0.40
  -1  -3   6    9.26    1.17
   1   3  -6    9.66    1.15
  -1   3   6    9.33    1.25
  -3   3   6    1.88    0.45
  -3  -3   6    3.19    0.69
  -3   3   6    2.65    0.73
  -3  -3   6    2.86    0.67
  -5   3   6   17.07    1.64
  -5   3   6   14.87    1.24
  -5  -3   6   15.44    1.49
  -5  -3   6   13.60    1.34
  -7   3   6   25.95    2.00
  -7   3   6   21.51    1.54
  -7  -3   6   24.32    1.83
  -7  -3   6   21.69    1.72
  -9   3   6    1.31    0.47
  -9  -3   6    1.08    0.50
  -9   3   6    0.90    0.46
  -9  -3   6    1.75    0.56
 -11   3   6   -0.16    0.32
 -11  -3   6    0.11    0.35
 -11   3   6    0.48    0.46
 -11  -3   6    0.29    0.34
 -13   3   6   43.97    2.62
 -13   3   6   46.58    2.65
 -13  -3   6   42.28    2.72
 -13  -3   6   49.96    2.49
 -15   3   6   20.69    1.81
 -15   3   6   19.23    1.79
 -15  -3   6   17.53    1.86
 -15  -3   6   21.01    1.58
 -17   3   6   -0.41    0.54
 -17  -3   6    0.18    0.44
 -17   3   6    0.00    0.40
 -17  -3   6    0.10    0.39
 -19   3   6    0.06    0.43
 -19  -3   6    0.31    0.51
 -19   3   6    1.05    0.54
 -21   3   6   -0.17    0.56
 -21  -3   6   -0.32    0.47
 -23   3   6   -0.78    0.58
 -23  -3   6    1.27    0.77
 -25   3   6    0.89    0.74
 -25  -3   6    1.50    0.86
 -20   4  -6    0.37    0.76
  18  -4   6    0.45    0.56
 -18   4  -6    2.19    0.88
  16  -4   6    0.84    0.67
 -16   4  -6    1.18    0.76
  14   4   6    1.00    0.63
 -14   4  -6    0.32    0.49
 -14  -4  -6    0.09    0.36
  14  -4   6    0.51    0.50
  12   4   6    0.31    0.38
 -12   4  -6    0.15    0.44
 -12  -4  -6    0.39    0.36
  12  -4   6    1.60    0.65
 -10   4  -6    0.05    0.37
  10  -4   6    0.44    0.44
 -10  -4  -6   -0.03    0.28
  10   4   6    0.62    0.43
   8  -4   6   12.64    1.57
  -8   4  -6   12.73    1.44
  -8  -4  -6   13.39    1.18
   8   4   6   12.04    1.45
   6  -4   6   -0.02    0.34
  -6   4  -6    0.72    0.36
  -6  -4  -6    0.74    0.27
   6   4   6    1.23    0.61
   4  -4   6   15.72    1.61
  -4   4  -6   13.64    1.41
  -4  -4  -6   14.81    1.12
   4   4   6   16.50    1.73
   2  -4   6    6.53    1.05
  -2   4  -6    5.87    0.91
  -2  -4  -6    5.66    0.73
   2   4   6    6.06    1.03
   0  -4   6   16.09    1.59
   0  -4  -6   15.76    1.18
   0   4  -6   13.25    1.36
   0   4   6   14.63    1.56
  -2   4   6    4.82    0.66
  -2   4   6    4.27    0.95
   2   4  -6    4.17    0.81
  -2  -4   6    4.10    0.80
  -4  -4   6   15.14    1.44
  -4  -4   6   16.87    1.54
  -4   4   6   14.04    1.54
  -4   4   6   14.54    1.16
  -6   4   6    0.17    0.29
  -6   4   6    0.28    0.33
  -6  -4   6    0.34    0.35
  -6  -4   6   -0.21    0.34
  -8   4   6    0.53    0.29
  -8   4   6    0.75    0.49
  -8  -4   6    0.73    0.46
  -8  -4   6    0.51    0.33
 -10   4   6    0.72    0.40
 -10   4   6    0.32    0.42
 -10  -4   6   -0.17    0.32
 -10  -4   6    0.68    0.39
 -12   4   6   44.60    2.68
 -12   4   6   43.59    2.49
 -12  -4   6   47.40    2.83
 -14   4   6   11.49    1.36
 -14   4   6   11.26    1.38
 -14  -4   6   10.88    1.48
 -14  -4   6   11.60    1.22
 -16   4   6    1.36    0.55
 -16   4   6    0.91    0.49
 -16  -4   6    0.34    0.38
 -16  -4   6    0.51    0.35
 -18   4   6   -0.35    0.43
 -18   4   6   -0.14    0.39
 -18  -4   6    0.04    0.45
 -20   4   6    0.45    0.44
 -20   4   6    0.77    0.58
 -20  -4   6    0.16    0.50
 -22   4   6   -0.35    0.70
 -22  -4   6   -0.05    0.58
 -24   4   6   -0.96    0.74
 -24  -4   6    0.54    0.62
 -19   5  -6   -0.64    0.74
  17  -5   6   -1.26    0.70
 -17   5  -6   -0.06    0.50
  15  -5   6    0.72    0.59
  15   5   6    0.21    0.44
 -15   5  -6    0.69    0.59
  13   5   6    0.05    0.40
 -13   5  -6    0.32    0.39
  13  -5   6   -0.43    0.52
 -11   5  -6    0.08    0.34
 -11  -5  -6    0.78    0.40
  11  -5   6   -0.18    0.43
  11   5   6    1.14    0.67
  -9   5  -6    6.02    1.03
   9  -5   6    7.30    1.23
  -9  -5  -6    6.59    0.82
   9   5   6    6.79    1.15
   7  -5   6    0.91    0.53
  -7   5  -6    0.34    0.33
   7   5   6    0.06    0.32
  -7  -5  -6    0.39    0.24
   5  -5   6    5.60    1.03
  -5   5  -6    6.07    1.01
  -5  -5  -6    6.41    0.71
   5   5   6    6.80    1.16
  -3  -5  -6    0.26    0.25
   3  -5   6   -0.19    0.28
   3   5   6   -0.43    0.57
  -3   5  -6    0.21    0.36
  -3  -5  -6    0.18    0.20
  -1  -5  -6   -0.29    0.23
   1  -5   6    0.68    0.47
   1   5   6   -0.03    0.33
  -1   5  -6    0.42    0.42
  -1  -5  -6   -0.53    0.28
  -1  -5   6    3.78    0.82
  -1   5   6    4.01    0.82
   1  -5  -6    3.64    0.56
   1   5  -6    3.84    0.73
   1  -5  -6    3.23    0.52
  -3  -5   6   27.26    1.99
  -3  -5   6   30.49    2.10
  -3   5   6   30.98    2.27
  -3   5   6   27.97    1.53
  -5  -5   6    2.27    0.58
  -5   5   6    3.20    0.84
  -5   5   6    2.64    0.54
  -5  -5   6    1.99    0.59
  -7  -5   6    5.88    0.93
  -7   5   6    5.73    1.01
  -7   5   6    7.21    0.91
  -7  -5   6    6.11    1.02
  -9   5   6    5.14    0.99
  -9  -5   6    6.05    0.92
  -9   5   6    6.72    0.92
  -9  -5   6    6.76    1.05
 -11   5   6    3.21    0.67
 -11   5   6    2.91    0.68
 -11  -5   6    3.11    0.72
 -11  -5   6    3.71    0.78
 -13   5   6    0.89    0.50
 -13   5   6    0.30    0.34
 -13  -5   6    0.29    0.38
 -13  -5   6    0.77    0.41
 -15  -5   6    5.54    0.86
 -15  -5   6    4.66    0.97
 -15   5   6    6.00    1.08
 -15   5   6    6.05    1.06
 -17   5   6   -0.02    0.44
 -17   5   6    0.76    0.55
 -17  -5   6    0.48    0.53
 -19   5   6   -0.58    0.54
 -19   5   6   -0.02    0.41
 -19  -5   6   -0.36    0.61
 -21   5   6    1.36    0.79
 -21   5   6   -0.20    0.47
 -21  -5   6   -0.07    0.59
 -23   5   6    0.19    0.53
 -23  -5   6   -0.24    0.54
 -25   5   6   -0.47    0.64
  20  -6   6    0.16    0.52
  18  -6   6    2.28    0.85
 -18   6  -6    0.61    0.68
  16  -6   6   -0.21    0.53
 -16   6  -6   -0.57    0.68
  14  -6   6    0.78    0.67
  14   6   6    0.16    0.42
 -14   6  -6    0.00    0.45
 -12   6  -6    6.58    1.24
  12   6   6    6.35    1.14
  12  -6   6    6.05    1.14
 -10   6  -6    3.17    0.79
  10   6   6    2.06    0.67
  10  -6   6    3.30    0.89
  -8   6  -6   14.57    1.60
   8  -6   6   15.24    1.67
  -8  -6  -6   15.92    1.08
   8   6   6   12.67    1.54
  -6   6  -6    0.58    0.38
   6   6   6    0.61    0.62
   6  -6   6   -0.40    0.42
  -6  -6  -6    0.50    0.26
   4   6   6   -0.05    0.46
  -4   6  -6    0.25    0.28
   4  -6   6    0.69    0.55
  -4  -6  -6    0.18    0.17
  -2  -6  -6    0.59    0.26
   2   6   6    0.59    0.46
   2  -6   6    1.06    0.49
  -2   6  -6    0.23    0.29
  -2  -6  -6    0.07    0.20
   0   6   6    0.36    0.36
   0  -6   6    0.19    0.36
   0   6  -6   -0.29    0.34
   0  -6  -6    0.19    0.21
   0  -6  -6   -0.09    0.20
  -2   6   6    1.21    0.44
  -2  -6   6    0.73    0.39
  -2   6   6    1.01    0.28
   2   6  -6    1.37    0.50
   2  -6  -6    0.70    0.25
  -4  -6   6    7.11    1.07
  -4  -6   6    8.27    1.11
  -4   6   6    5.96    1.04
  -4   6   6    7.02    0.77
  -6   6   6    0.65    0.48
  -6   6   6    0.55    0.31
  -6  -6   6    0.43    0.38
  -6  -6   6    0.56    0.57
  -8   6   6    0.54    0.37
  -8   6   6    0.10    0.25
  -8  -6   6    0.33    0.36
  -8  -6   6   -0.23    0.41
 -10   6   6    3.67    0.85
 -10   6   6    1.73    0.51
 -10  -6   6    2.57    0.68
 -10  -6   6    1.40    0.58
 -12   6   6    2.67    0.72
 -12   6   6    2.47    0.66
 -12  -6   6    1.83    0.76
 -12  -6   6    4.46    0.82
 -14   6   6    5.76    1.00
 -14  -6   6    5.13    1.06
 -14  -6   6    6.67    0.91
 -14   6   6    6.37    1.02
 -16   6   6    0.21    0.45
 -16   6   6    1.22    0.59
 -16  -6   6    0.96    0.61
 -18   6   6    0.52    0.53
 -18   6   6    0.84    0.58
 -18  -6   6   -0.07    0.56
 -20   6   6    0.60    0.63
 -20   6   6   -0.27    0.49
 -20  -6   6    0.62    0.69
 -22   6   6    0.55    0.78
 -22   6   6   -0.10    0.49
 -22  -6   6   -0.70    0.72
 -24   6   6   -0.09    0.60
 -24  -6   6    0.29    0.77
  19  -7   6    3.22    0.98
  17  -7   6    0.87    0.58
 -17   7  -6    0.93    0.56
  15  -7   6   -0.46    0.55
 -15   7  -6   -0.01    0.50
  13  -7   6    3.64    0.97
 -13   7  -6    3.09    0.92
  13   7   6    2.39    0.74
 -11   7  -6    4.21    0.96
  11   7   6    3.14    0.88
  11  -7   6    5.54    1.14
  -9   7  -6    4.23    0.93
   9   7   6    2.65    0.83
   9  -7   6    2.26    0.72
   7   7   6    1.89    0.70
  -7   7  -6    1.76    0.51
   7  -7   6    3.41    0.88
   5   7   6    0.54    0.41
  -5   7  -6    0.96    0.63
   5  -7   6   -0.43    0.48
  -5  -7  -6    0.51    0.20
   3   7   6    2.40    0.66
  -3  -7  -6    2.31    0.34
  -3   7  -6    2.07    0.70
   3  -7   6    2.29    0.69
   1   7   6   -0.12    0.34
  -1   7  -6    0.62    0.42
   1  -7   6    0.06    0.33
  -1  -7  -6    0.39    0.18
  -1  -7  -6    0.53    0.18
  -1   7   6    0.42    0.44
   1  -7  -6    0.51    0.22
  -1  -7   6    1.01    0.52
   1  -7  -6    0.23    0.18
  -3   7   6    0.94    0.58
  -3   7   6    0.35    0.21
  -3  -7   6   -0.47    0.48
   3   7  -6   -0.10    0.34
   3  -7  -6    0.32    0.25
  -5   7   6    0.12    0.32
  -5   7   6    0.70    0.37
  -5  -7   6   -0.36    0.34
  -5  -7   6    0.35    0.43
  -7   7   6    1.03    0.53
  -7   7   6    0.59    0.34
  -7  -7   6    0.45    0.36
  -7  -7   6    0.84    0.38
  -9   7   6    2.38    0.72
  -9   7   6    1.59    0.43
  -9  -7   6    1.27    0.62
  -9  -7   6    2.35    0.61
 -11   7   6    2.72    0.71
 -11   7   6    2.21    0.57
 -11  -7   6    2.75    0.82
 -11  -7   6    2.25    0.60
 -13   7   6   -0.38    0.40
 -13  -7   6    0.36    0.48
 -13  -7   6    0.06    0.35
 -13   7   6   -0.19    0.32
 -15   7   6   -0.03    0.41
 -15  -7   6   -0.27    0.41
 -15  -7   6   -0.01    0.28
 -15   7   6   -0.29    0.35
 -17   7   6   -0.41    0.41
 -17  -7   6    0.50    0.53
 -17   7   6   -0.46    0.51
 -19   7   6    1.01    0.68
 -19  -7   6    1.23    0.81
 -19   7   6    0.75    0.55
 -21   7   6    0.52    0.58
 -21  -7   6    2.03    0.94
 -21   7   6    0.25    0.53
 -23   7   6   -0.56    0.70
 -23  -7   6    0.84    0.92
  18  -8   6    1.72    0.76
  16  -8   6    1.55    0.77
 -16   8  -6    1.77    0.80
  14  -8   6    1.32    0.72
 -14   8  -6    0.20    0.49
  12  -8   6   -0.28    0.41
 -12   8  -6    0.70    0.59
  12   8   6    0.97    0.74
  10  -8   6    2.35    0.72
 -10   8  -6    1.53    0.69
  10   8   6    2.55    0.84
   8   8   6    0.78    0.45
  -8   8  -6    1.09    0.59
   8  -8   6    1.02    0.53
   6   8   6    0.66    0.48
  -6   8  -6    0.44    0.39
   6  -8   6    1.31    0.59
  -4   8  -6    6.17    1.01
   4  -8   6    5.84    1.05
   4   8   6    6.71    1.17
  -2   8  -6   16.85    1.69
  -2  -8  -6   12.44    0.56
   2  -8   6   14.91    1.59
   2   8   6   15.41    1.73
   0   8   6    0.26    0.39
   0   8  -6   -0.12    0.39
   0  -8  -6    0.45    0.20
   0  -8   6    0.15    0.45
  -2   8   6    2.59    0.77
  -2  -8   6    3.23    0.79
   2  -8  -6    2.22    0.35
   2   8  -6    2.58    0.74
  -4   8   6    2.69    0.76
  -4   8   6    2.00    0.45
  -4  -8   6    2.55    0.66
  -6   8   6    0.62    0.52
  -6   8   6    0.21    0.26
  -6  -8   6    0.65    0.50
  -6  -8   6    0.31    0.28
  -8   8   6    1.00    0.50
  -8   8   6    0.48    0.29
  -8  -8   6    0.19    0.43
  -8  -8   6    0.36    0.36
 -10   8   6    0.13    0.39
 -10   8   6   -0.06    0.38
 -10  -8   6    0.72    0.38
 -10  -8   6    0.44    0.29
 -12   8   6    0.63    0.44
 -12  -8   6    0.09    0.37
 -12  -8   6    0.66    0.37
 -12   8   6    1.04    0.54
 -14   8   6    0.47    0.48
 -14  -8   6    1.05    0.63
 -14  -8   6   -0.05    0.29
 -14   8   6    0.02    0.40
 -16   8   6    0.13    0.34
 -16  -8   6    1.45    0.79
 -16   8   6    1.10    0.63
 -18   8   6   -0.09    0.43
 -18  -8   6    0.10    0.49
 -18   8   6   -0.26    0.48
 -20   8   6    0.03    0.50
 -20  -8   6    0.05    0.50
 -22   8   6    0.21    0.55
 -22  -8   6   -0.43    0.70
 -22   8   6    0.47    0.55
 -24   8   6   -0.08    0.55
  17  -9   6    1.30    0.85
 -17   9  -6    0.24    0.63
  15  -9   6    0.04    0.46
 -15   9  -6   -0.04    0.53
  13  -9   6   -0.28    0.46
 -13   9  -6   -0.15    0.42
  13   9   6   -0.24    0.48
  11  -9   6    0.24    0.48
 -11   9  -6    1.30    0.53
  11   9   6    0.48    0.45
   9  -9   6    0.09    0.46
   9   9   6    1.29    0.63
  -9   9  -6    1.45    0.59
   7   9   6   -0.21    0.40
  -7   9  -6   -0.60    0.47
   7  -9   6    0.05    0.54
   5   9   6    0.60    0.54
  -5   9  -6    0.12    0.51
   5  -9   6    0.55    0.46
   3   9   6    0.20    0.42
  -3   9  -6    0.40    0.54
   3  -9   6   -0.31    0.38
   1   9   6   -0.62    0.70
  -1   9  -6    0.63    0.44
   1  -9   6   -0.32    0.35
  -1   9   6    1.05    0.56
   1   9  -6    1.32    0.65
   1  -9  -6    0.11    0.10
  -1  -9   6    0.85    0.36
  -3   9   6    0.31    0.45
  -3   9   6   -0.06    0.21
   3   9  -6    0.49    0.51
  -3  -9   6    0.01    0.33
  -5   9   6    1.36    0.69
  -5   9   6    1.72    0.41
  -5  -9   6    1.66    0.63
  -5  -9   6    0.79    0.46
  -7  -9   6   12.07    1.49
  -7  -9   6   10.43    1.22
  -7   9   6   10.84    1.48
  -7   9   6    9.58    0.96
  -9  -9   6   20.78    1.66
  -9   9   6   20.83    2.06
  -9   9   6   16.44    1.35
  -9  -9   6   18.63    1.89
 -11   9   6    2.74    0.67
 -11  -9   6    4.25    0.98
 -11   9   6    2.53    0.81
 -13   9   6   -0.38    0.47
 -13  -9   6   -0.13    0.44
 -13  -9   6    1.14    0.43
 -13   9   6    0.02    0.50
 -15   9   6    0.10    0.36
 -15  -9   6    1.82    0.80
 -15   9   6    1.00    0.58
 -17   9   6   -0.16    0.45
 -17  -9   6    0.37    0.51
 -17   9   6   -0.25    0.52
 -19  -9   6   -0.25    0.61
 -19   9   6   -0.27    0.52
 -19   9   6    0.15    0.40
 -21  -9   6    1.50    0.78
 -21   9   6    1.44    0.77
 -21   9   6    1.14    0.64
 -23  -9   6   -0.03    0.74
 -23   9   6   -0.55    0.75
 -23   9   6    0.38    0.73
  16 -10   6    0.15    0.63
 -16  10  -6    0.74    0.69
  14 -10   6   -0.49    0.58
 -14  10  -6    0.63    0.64
  12 -10   6    0.26    0.43
 -12  10  -6    0.80    0.55
  12  10   6    1.30    0.62
  10 -10   6    1.55    0.78
  10  10   6    0.71    0.62
 -10  10  -6    0.78    0.54
   8 -10   6    1.51    0.65
   8  10   6    0.81    0.67
  -8  10  -6    0.11    0.37
   6 -10   6   -0.21    0.47
   6  10   6   -0.25    0.43
  -6  10  -6   -0.03    0.43
   4  10   6    1.18    0.66
  -4  10  -6    1.50    0.60
   4 -10   6    2.47    0.76
   2  10   6    5.49    1.08
  -2  10  -6    4.87    1.07
   2 -10   6    5.93    1.09
   0  10  -6    9.14    1.40
   0 -10   6   10.70    1.34
   0  10   6    7.68    1.34
  -2  10   6    1.46    0.64
   2  10  -6    0.75    0.53
  -2 -10   6    1.88    0.62
  -4  10   6    0.24    0.51
   4  10  -6    0.40    0.52
  -4 -10   6    0.13    0.32
  -6 -10   6   15.92    1.75
  -6  10   6   14.84    1.78
  -6 -10   6   16.50    1.55
  -6  10   6   14.02    1.07
  -8 -10   6    4.61    1.00
  -8 -10   6    5.82    0.90
  -8  10   6    5.64    1.09
  -8  10   6    5.74    0.80
 -10  10   6    0.99    0.42
 -10 -10   6    1.81    0.74
 -10 -10   6    1.37    0.51
 -10  10   6    0.73    0.56
 -12  10   6   -0.16    0.38
 -12  10   6    0.65    0.45
 -12 -10   6    0.83    0.40
 -14  10   6   -0.38    0.45
 -14  10   6   -0.50    0.50
 -16  10   6    0.21    0.37
 -16 -10   6    0.69    0.52
 -16  10   6    0.61    0.50
 -18 -10   6   -0.43    0.55
 -18  10   6    0.17    0.60
 -18  10   6    0.46    0.51
 -20 -10   6    0.92    0.80
 -20  10   6    1.09    0.69
 -20  10   6    1.07    0.65
 -22 -10   6   -0.57    0.62
 -22  10   6    0.84    0.69
 -22  10   6   -0.55    0.55
 -15  11  -6    0.67    0.67
  15 -11   6   -0.30    0.63
  13 -11   6   -0.67    0.56
 -13  11  -6    0.81    0.65
  11 -11   6   -0.78    0.63
  11  11   6    0.80    0.65
 -11  11  -6    0.42    0.62
   9 -11   6    0.51    0.49
   9  11   6   -0.39    0.50
  -9  11  -6    0.40    0.46
   7 -11   6   -0.21    0.47
   7  11   6   -0.05    0.40
  -7  11  -6    0.76    0.55
   5 -11   6    1.88    0.70
   5  11   6    1.25    0.57
  -5  11  -6    1.46    0.64
   3 -11   6   -0.52    0.47
   3  11   6    0.42    0.45
  -3  11  -6    0.47    0.39
   1 -11   6    2.03    0.65
   1  11   6    2.09    0.76
  -1  11  -6    4.00    0.92
  -1  11   6    0.58    0.58
   1  11  -6    1.53    0.63
  -1 -11   6    1.52    0.55
  -3  11   6    1.03    0.60
   3  11  -6    1.10    0.57
  -3 -11   6    2.56    0.73
  -5  11   6   -0.29    0.43
   5  11  -6    0.06    0.39
  -5 -11   6   -0.10    0.33
  -7  11   6   15.02    1.78
  -7 -11   6   16.08    1.85
  -7 -11   6   17.00    1.58
  -9 -11   6    9.82    1.41
  -9  11   6    8.83    1.39
  -9 -11   6   12.20    1.33
  -9  11   6    8.41    0.98
 -11  11   6    3.21    0.68
 -11 -11   6    3.52    0.69
 -11 -11   6    1.91    0.76
 -11  11   6    2.48    0.87
 -13  11   6    0.18    0.31
 -13 -11   6   -0.93    0.67
 -13  11   6   -0.38    0.60
 -15  11   6    0.19    0.41
 -15 -11   6    0.59    0.57
 -15  11   6    0.94    0.73
 -17 -11   6    0.07    0.56
 -17  11   6    0.21    0.55
 -17  11   6    0.14    0.39
 -19 -11   6    7.65    1.57
 -19  11   6    5.13    1.26
 -19  11   6    4.81    1.11
 -21 -11   6    0.69    0.64
 -21  11   6   -0.62    0.63
 -21  11   6    0.76    0.55
 -23  11   6    0.73    0.72
 -23  11   6    1.00    0.82
 -14  12  -6    2.40    0.95
  14 -12   6    1.95    0.94
  12 -12   6   -1.36    0.68
 -12  12  -6   -0.30    0.53
  10 -12   6   -0.64    0.53
  10  12   6    0.51    0.61
 -10  12  -6    0.37    0.65
   8 -12   6    1.97    0.78
   8  12   6    0.82    0.55
  -8  12  -6    1.57    0.77
   6 -12   6   -0.11    0.44
   6  12   6   -0.09    0.43
  -6  12  -6   -0.15    0.40
  -4  12  -6    9.30    1.44
   4  12   6    8.87    1.47
   4 -12   6    7.57    1.26
   2  12   6    0.38    0.55
  -2  12  -6    0.36    0.42
   0  12  -6    7.98    1.25
   0  12   6    9.37    1.50
   0 -12   6   10.82    1.41
  -2  12   6    1.15    0.64
  -2 -12   6    0.86    0.41
   2  12  -6    2.21    0.84
  -4  12   6   -0.07    0.39
  -4 -12   6   -0.09    0.38
   4  12  -6   -0.11    0.50
   6  12  -6   16.52    1.91
  -6  12   6   15.31    1.86
  -8 -12   6    0.72    0.41
  -8 -12   6    0.83    0.62
  -8  12   6    0.79    0.51
 -10 -12   6   -0.53    0.37
 -10 -12   6    0.71    0.69
 -10  12   6    0.30    0.49
 -12  12   6    0.55    0.42
 -12 -12   6    1.13    0.59
 -12 -12   6    0.75    0.44
 -12  12   6    0.33    0.48
 -14  12   6    0.30    0.46
 -14 -12   6   -0.38    0.59
 -14  12   6    0.13    0.42
 -16 -12   6   -0.20    0.54
 -16  12   6    0.60    0.67
 -16  12   6    0.13    0.38
 -18 -12   6   -0.47    0.67
 -18  12   6   -0.29    0.48
 -18  12   6   -0.16    0.44
 -20 -12   6    1.14    0.74
 -20  12   6   -0.20    0.56
 -20  12   6   -0.62    0.60
 -22  12   6    0.17    0.60
 -22  12   6   -0.21    0.67
 -13  13  -6    0.63    0.57
  13 -13   6    0.33    0.50
 -11  13  -6    3.79    1.04
  11 -13   6    2.23    0.82
   9  13   6    1.79    0.75
   9 -13   6    1.45    0.71
  -9  13  -6    2.66    1.01
   7  13   6    0.94    0.60
   7 -13   6    1.97    0.75
  -7  13  -6    2.01    0.79
  -5  13  -6   -0.25    0.50
   5  13   6    0.05    0.51
   5 -13   6    0.32    0.45
   3  13   6    4.57    1.11
   3 -13   6    4.97    1.09
  -3  13  -6    5.15    1.12
   1  13   6   -0.93    0.56
   1 -13   6    0.99    0.59
  -1  13  -6    0.95    0.70
   1  13  -6   16.34    1.89
  -1  13   6   16.64    1.99
  -1 -13   6   16.16    1.71
  -3  13   6    1.35    0.62
  -3 -13   6    1.19    0.58
   3  13  -6    0.30    0.45
  -5 -13   6    0.83    0.51
   5  13  -6    0.22    0.41
  -5  13   6    0.27    0.42
  -7 -13   6    0.81    0.49
   7  13  -6    1.62    0.83
  -7  13   6    1.61    0.74
  -9 -13   6   -0.21    0.55
  -9 -13   6    0.82    0.46
  -9  13   6    1.40    0.74
 -11 -13   6    1.28    0.69
 -11 -13   6   -0.28    0.41
 -11  13   6   -0.02    0.54
 -13 -13   6    1.64    0.86
 -13  13   6   -0.20    0.45
 -15 -13   6    0.72    0.61
 -15  13   6    0.89    0.64
 -17 -13   6    3.08    1.00
 -17  13   6    1.03    0.70
 -17  13   6    1.92    0.68
 -19 -13   6    1.70    1.13
 -19  13   6    0.48    0.66
 -19  13   6    0.66    0.58
 -21 -13   6    0.66    0.86
 -21  13   6    1.60    0.99
 -21  13   6    1.33    0.85
 -12  14  -6   -0.73    0.83
  12 -14   6    1.05    0.81
 -10  14  -6    2.64    1.08
  10 -14   6    2.25    0.93
   8  14   6   -0.19    0.79
  -8  14  -6    1.23    0.77
   8 -14   6    2.00    0.88
   6  14   6   -0.06    0.62
  -6  14  -6   -0.50    0.45
   6 -14   6    0.33    0.51
   4  14   6    3.52    0.99
   4 -14   6    2.09    0.78
  -4  14  -6    2.93    0.97
   2  14   6    1.28    0.56
   2 -14   6    2.17    0.82
  -2  14  -6    2.11    0.83
   0  14   6    0.83    0.54
   0 -14   6    1.56    0.65
   0  14  -6    0.01    0.48
  -2  14   6    1.31    0.71
  -2 -14   6    0.25    0.40
   2  14  -6    2.32    0.85
   4  14  -6    0.28    0.48
  -4 -14   6   -0.22    0.49
  -4  14   6    0.76    0.65
   6  14  -6    1.01    0.67
  -6 -14   6    0.30    0.47
  -6  14   6   -0.10    0.50
   8  14  -6   -0.29    0.56
  -8 -14   6    1.18    0.54
  -8  14   6   -0.40    0.42
 -10 -14   6    0.39    0.61
 -10 -14   6    0.58    0.45
 -10  14   6    0.42    0.61
 -12 -14   6    1.19    0.76
 -12  14   6    0.39    0.43
 -14 -14   6    0.24    0.58
 -14  14   6    0.82    0.56
 -16 -14   6   -0.89    0.80
 -16  14   6    0.59    0.68
 -18 -14   6    0.27    0.60
 -18  14   6    0.06    0.56
 -20 -14   6    0.04    0.75
 -20  14   6   -0.52    0.80
  -9  15  -6    4.01    1.20
   9 -15   6    3.11    1.01
   7  15   6    0.30    0.64
  -7  15  -6    0.14    0.60
   7 -15   6   -0.64    0.65
   5  15   6    0.29    0.50
  -5  15  -6    0.30    0.50
   5 -15   6    0.14    0.55
   3  15   6    1.48    0.82
   3 -15   6    2.63    0.86
   1  15   6    0.45    0.49
  -1  15  -6    1.39    0.73
   1 -15   6    1.37    0.67
  -1  15   6   -0.31    0.66
   1  15  -6   -0.01    0.48
  -1 -15   6    0.59    0.61
  -3  15   6    2.66    0.97
   3  15  -6    2.19    0.89
  -3 -15   6    1.98    0.78
   5  15  -6    1.12    0.69
  -5 -15   6    1.29    0.62
  -5  15   6    0.74    0.54
   7  15  -6    0.49    0.68
  -7 -15   6    0.30    0.50
  -7  15   6    0.15    0.54
   9  15  -6    1.19    0.74
  -9  15   6    0.52    0.57
  -9 -15   6   -0.78    0.48
 -11 -15   6   -0.27    0.57
 -11  15   6   -0.83    0.68
 -13 -15   6   -0.48    0.63
 -13  15   6    0.71    0.73
 -15 -15   6    1.49    0.92
 -15  15   6    0.21    0.66
 -17 -15   6    0.15    0.67
 -17  15   6   -0.18    0.60
 -19 -15   6    0.69    0.83
   8  16   6   -0.35    0.54
  -8  16  -6   -0.06    0.60
   8 -16   6   -0.36    0.63
   6  16   6    1.07    0.85
  -6  16  -6    0.16    0.55
   6 -16   6    0.67    0.65
   4  16   6    0.80    0.71
  -4  16  -6   -0.02    0.56
   4 -16   6    0.44    0.66
   2  16   6    1.51    0.82
  -2  16  -6    1.05    0.73
   2 -16   6    2.09    0.81
   0  16   6    0.49    0.60
   0  16  -6   -0.42    0.53
   0 -16   6    0.84    0.56
  -2  16   6    0.50    0.60
   2  16  -6    0.75    0.70
  -2 -16   6    0.67    0.52
   4  16  -6   -0.38    0.52
  -4 -16   6   -0.04    0.41
  -4  16   6    0.84    0.67
   6  16  -6   -0.27    0.61
  -6  16   6    0.15    0.52
  -6 -16   6    0.12    0.45
  -8 -16   6   -0.16    0.50
   8  16  -6    1.38    0.77
  -8  16   6    0.41    0.54
  10  16  -6    1.08    0.83
 -10  16   6   -0.25    0.54
 -12  16   6    0.93    0.74
 -14 -16   6    1.48    0.90
 -14  16   6    0.49    0.64
 -16 -16   6    0.03    0.70
 -16  16   6    0.85    0.76
 -18 -16   6    1.86    1.02
   7 -17   6   -0.92    0.81
   7  17   6    0.03    0.77
  -7  17  -6    0.47    0.58
   5 -17   6    0.43    0.59
   5  17   6    1.11    0.85
  -5  17  -6   -0.22    0.61
   3 -17   6    0.31    0.61
   3  17   6    1.20    0.70
  -3  17  -6    0.91    0.73
   1 -17   6    0.61    0.47
   1  17   6    0.58    0.70
  -1  17  -6   -0.64    0.60
  -1  17   6   -0.57    0.60
  -1 -17   6   -0.37    0.63
   1  17  -6    0.78    0.65
  -3 -17   6   -0.16    0.49
   3  17  -6   -0.04    0.52
  -3  17   6    0.46    0.62
  -5 -17   6   -1.07    0.66
   5  17  -6    0.49    0.64
  -5  17   6    0.55    0.66
  -7 -17   6   -0.33    0.60
   7  17  -6    1.32    0.94
  -7  17   6    0.24    0.60
   9  17  -6    1.40    0.85
  -9  17   6   -0.85    0.75
  11  17  -6    0.23    0.58
 -11  17   6    0.47    0.62
 -13  17   6    0.34    0.59
 -15 -17   6    1.69    0.89
   6  18   6   -0.43    0.79
   4  18   6    0.46    0.73
   4 -18   6   -0.53    0.67
  -4  18  -6    0.80    0.84
   2  18   6    0.74    0.67
   2 -18   6    0.96    0.67
  -2  18  -6   -0.46    0.69
   0  18   6    0.86    0.85
   0 -18   6    0.27    0.51
   0  18  -6   -0.41    0.64
  -2  18   6    0.23    0.63
  -2 -18   6   -0.28    0.69
   2  18  -6    1.00    0.82
  -4 -18   6   -0.64    0.65
   4  18  -6    0.31    0.72
  -4  18   6   -1.29    0.78
   6  18  -6   -0.08    0.58
  -6 -18   6    0.86    0.64
  -6  18   6    1.88    0.94
   8  18  -6    0.21    0.62
  -8  18   6    1.79    0.87
  10  18  -6   -0.74    0.77
 -10  18   6   -0.72    0.71
  12  18  -6    1.61    1.07
  14  18  -6    0.88    0.80
   5  19   6    1.65    1.04
   3  19   6    1.10    0.83
   3 -19   6    0.31    0.63
  -3  19  -6   -0.57    0.72
   1  19   6    0.26    0.71
   1 -19   6    1.24    0.81
  -1  19  -6    0.89    0.78
  -1  19   6   -1.71    1.01
   1  19  -6    0.14    0.55
  -1 -19   6    0.06    0.59
   3  19  -6   -0.60    0.70
  -3 -19   6    0.52    0.62
  -3  19   6   -0.38    0.56
   5  19  -6   -0.68    0.64
  -5 -19   6    0.29    0.60
  -5  19   6   -0.49    0.65
   7  19  -6   -0.34    0.69
  -7  19   6    1.66    0.93
   9  19  -6    0.31    0.66
  11  19  -6   -1.95    1.02
   2  20   6    0.52    0.66
   0  20   6    0.50    0.84
   0 -20   6   -0.86    0.79
   2  20  -6    0.34    0.65
  -2 -20   6    0.56    0.66
  -4 -20   6    0.82    0.83
   4  20  -6    1.04    0.83
   6  20  -6   -0.01    0.61
   8  20  -6    1.58    0.95
  -3 -21   6    2.02    1.03
 -16   0  -7    0.15    0.60
  16   0   7    0.28    0.51
  14   0   7    0.67    0.72
 -14   0  -7    0.15    0.55
  12   0   7   -0.97    0.68
 -12   0  -7    0.28    0.42
  10   0   7    0.58    0.47
 -10   0  -7    0.54    0.37
   8   0   7    0.38    0.48
  -8   0  -7    0.16    0.37
  -6   0  -7    0.14    0.35
   6   0   7   -0.18    0.40
  -4   0  -7    0.17    0.30
   4   0   7    1.19    0.71
  -2   0  -7    0.27    0.38
   2   0   7   -0.54    0.37
   0   0  -7    0.21    0.28
   0   0   7    0.41    0.42
   2   0  -7    0.24    0.41
  -2   0   7    0.71    0.60
  -4   0   7    0.37    0.31
  -4   0   7   -0.57    0.49
  -6   0   7    0.09    0.35
  -6   0   7    0.27    0.38
  -8   0   7    0.04    0.36
  -8   0   7   -0.24    0.35
 -10   0   7    0.40    0.41
 -10   0   7    0.04    0.38
 -12   0   7   -1.04    0.61
 -12   0   7    0.12    0.43
 -14   0   7    0.46    0.40
 -14   0   7    0.53    0.44
 -16   0   7   -0.03    0.55
 -16   0   7    0.00    0.39
 -18   0   7   -0.65    0.52
 -18   0   7    0.21    0.41
 -20   0   7   -0.02    0.52
 -22   0   7    0.90    0.75
 -24   0   7    1.33    0.95
 -17   1  -7    3.32    1.04
  17  -1   7    2.23    0.88
  15   1   7   -0.17    0.50
 -15   1  -7    0.68    0.69
 -15  -1  -7    0.11    0.57
  15  -1   7    1.45    0.80
  13   1   7    1.65    0.75
  13  -1   7   -0.75    0.69
 -13   1  -7    0.83    0.52
 -13  -1  -7   -0.40    0.56
  11   1   7   -0.09    0.43
  11  -1   7    0.42    0.52
 -11   1  -7    0.48    0.47
 -11  -1  -7    0.53    0.48
   9   1   7    1.31    0.63
   9  -1   7    2.23    0.75
  -9   1  -7    1.79    0.61
  -9  -1  -7    1.61    0.61
   7   1   7   28.90    2.42
   7  -1   7   29.48    2.40
  -7   1  -7   30.59    2.12
  -7  -1  -7   34.92    2.21
   5   1   7   28.50    2.37
   5  -1   7   29.58    2.44
  -5   1  -7   28.25    2.01
  -5  -1  -7   28.66    1.89
  -3   1  -7    0.70    0.40
  -3  -1  -7    0.14    0.27
   3   1   7    0.32    0.51
   3  -1   7    0.01    0.39
  -1   1  -7    0.12    0.42
  -1  -1  -7   -0.34    0.34
   1   1   7   -0.12    0.37
   1  -1   7    0.50    0.41
   1  -1  -7    1.92    0.54
   1   1  -7    1.24    0.49
  -1   1   7    2.41    0.83
  -1  -1   7    2.43    0.75
  -3   1   7    0.71    0.45
  -3  -1   7   -0.10    0.36
  -3   1   7    0.38    0.44
  -3  -1   7    0.13    0.33
  -5   1   7    7.10    1.21
  -5  -1   7    5.20    0.99
  -5   1   7    5.34    0.84
  -5  -1   7    6.81    1.03
  -7   1   7    0.27    0.42
  -7  -1   7   -0.01    0.37
  -7   1   7   -0.38    0.34
  -7  -1   7    0.12    0.41
  -9   1   7    0.21    0.46
  -9  -1   7    0.59    0.48
  -9   1   7    0.11    0.39
  -9  -1   7   -0.20    0.40
 -11   1   7   11.53    1.45
 -11  -1   7   14.05    1.60
 -11   1   7    9.81    1.25
 -11  -1   7   10.01    1.32
 -13   1   7    0.13    0.39
 -13  -1   7    1.64    0.62
 -13   1   7    2.06    0.66
 -13  -1   7    1.02    0.61
 -15   1   7    2.43    0.79
 -15  -1   7    1.68    0.75
 -15   1   7    1.71    0.63
 -15  -1   7    1.90    0.67
 -17   1   7    0.38    0.52
 -17  -1   7    1.40    0.68
 -17   1   7   -0.37    0.41
 -17  -1   7    0.20    0.38
 -19   1   7    0.90    0.77
 -19  -1   7   -0.63    0.62
 -19   1   7   -0.22    0.45
 -21   1   7   -0.52    0.62
 -21  -1   7   -0.61    0.71
 -23   1   7    0.91    0.73
 -23  -1   7    0.35    0.59
  18  -2   7    0.43    0.64
 -18   2  -7   -0.10    0.62
  16   2   7    1.59    0.86
 -16   2  -7   -0.37    0.63
  16  -2   7    0.48    0.70
  14   2   7    1.03    0.66
 -14   2  -7    0.87    0.70
 -14  -2  -7    0.55    0.50
  14  -2   7   -0.68    0.57
  12   2   7    1.33    0.72
  12  -2   7    0.56    0.47
 -12   2  -7    0.86    0.50
 -12  -2  -7    1.69    0.60
  10   2   7    0.52    0.60
  10  -2   7    0.01    0.59
 -10   2  -7    0.28    0.49
 -10  -2  -7    0.92    0.49
   8   2   7   22.18    2.18
   8  -2   7   20.67    2.06
  -8   2  -7   22.83    1.95
  -8  -2  -7   21.20    1.68
   6  -2   7    1.39    0.58
  -6   2  -7    1.11    0.42
  -6  -2  -7    1.14    0.38
   6   2   7    2.17    0.71
   4  -2   7   -0.23    0.36
  -4   2  -7   -0.17    0.35
  -4  -2  -7    0.01    0.29
  -2   2  -7    3.02    0.68
  -2  -2  -7    2.81    0.62
   2   2   7    2.33    0.75
   2  -2   7    3.66    0.85
   0   2  -7    1.37    0.53
   0  -2  -7    0.84    0.42
   0   2   7    0.98    0.48
   0  -2   7    0.55    0.45
   2   2  -7    1.43    0.58
  -2   2   7    1.47    0.57
  -2  -2   7    1.69    0.62
  -4   2   7   33.97    2.05
  -4  -2   7   33.04    2.19
  -4   2   7   36.07    2.55
  -4  -2   7   34.28    2.43
  -6  -2   7    5.52    0.95
  -6   2   7    7.74    1.26
  -6   2   7    7.64    1.02
  -6  -2   7    6.33    0.97
  -8   2   7    1.14    0.52
  -8  -2   7    0.73    0.50
  -8   2   7    0.41    0.46
  -8  -2   7    0.71    0.38
 -10   2   7    4.48    0.89
 -10  -2   7    4.51    0.94
 -10   2   7    5.92    1.09
 -10  -2   7    4.94    1.00
 -12   2   7   38.53    2.63
 -12  -2   7   42.46    2.70
 -12   2   7   38.60    2.52
 -12  -2   7   37.47    2.62
 -14   2   7    0.85    0.53
 -14  -2   7    1.02    0.67
 -14   2   7    0.96    0.55
 -14  -2   7    0.52    0.39
 -16   2   7    0.82    0.72
 -16  -2   7   -0.34    0.51
 -16   2   7   -0.36    0.49
 -16  -2   7   -0.63    0.48
 -18   2   7    0.09    0.43
 -18  -2   7    0.16    0.45
 -18   2   7   -0.01    0.43
 -18  -2   7    0.89    0.50
 -20   2   7    0.53    0.68
 -20  -2   7   -0.82    0.59
 -20   2   7    0.28    0.42
 -22   2   7    1.95    0.93
 -22  -2   7    2.00    0.89
 -24   2   7   -0.03    0.67
 -24  -2   7    1.38    0.97
 -19   3  -7    0.09    0.77
 -17   3  -7    1.38    0.78
  17  -3   7    0.19    0.62
  15   3   7   -0.21    0.57
 -15   3  -7    0.98    0.73
  15  -3   7   -0.58    0.50
  13   3   7    1.00    0.72
 -13   3  -7    0.05    0.47
  13  -3   7   -0.10    0.56
  11   3   7    1.07    0.70
  11  -3   7   -0.18    0.49
 -11   3  -7    0.15    0.38
 -11  -3  -7    0.55    0.56
   9  -3   7    1.06    0.65
  -9   3  -7    0.83    0.49
  -9  -3  -7    1.10    0.49
   9   3   7    0.69    0.52
   7  -3   7    7.61    1.24
  -7   3  -7    8.93    1.25
  -7  -3  -7    9.19    1.09
   7   3   7   11.43    1.52
   5  -3   7    2.98    0.83
  -5  -3  -7    4.43    0.78
  -5   3  -7    3.76    0.85
   5   3   7    2.99    0.81
   3  -3   7    1.05    0.52
  -3   3  -7    1.24    0.55
  -3  -3  -7    0.56    0.31
   3   3   7    1.08    0.59
   1  -3   7   14.49    1.64
  -1   3  -7   13.14    1.41
  -1  -3  -7   12.44    1.18
   1   3   7   14.57    1.70
  -1  -3   7   14.26    1.62
   1  -3  -7   12.39    1.17
   1   3  -7   12.08    1.33
  -1   3   7   14.03    1.67
  -3   3   7   23.89    1.67
  -3  -3   7   27.32    2.06
  -3   3   7   24.18    2.14
  -5  -3   7    7.21    1.13
  -5   3   7    9.08    1.37
  -5   3   7    7.80    0.95
  -5  -3   7    8.02    1.20
  -7  -3   7    3.39    0.84
  -7   3   7    2.93    0.82
  -7   3   7    4.85    0.89
  -7  -3   7    5.06    1.00
  -9   3   7    0.08    0.34
  -9  -3   7   -0.56    0.46
  -9   3   7   -0.05    0.51
  -9  -3   7    0.62    0.47
 -11   3   7    0.61    0.44
 -11  -3   7    0.75    0.50
 -11   3   7   -0.46    0.42
 -11  -3   7    0.83    0.48
 -13  -3   7    4.67    0.97
 -13   3   7    6.99    1.16
 -13   3   7    6.53    1.04
 -13  -3   7    8.75    1.22
 -15  -3   7    5.00    1.08
 -15   3   7    6.00    1.12
 -15   3   7    5.86    1.10
 -15  -3   7    6.25    1.01
 -17   3   7   -0.06    0.44
 -17  -3   7   -0.49    0.47
 -17   3   7   -0.01    0.45
 -17  -3   7    0.45    0.50
 -19   3   7   -0.50    0.55
 -19  -3   7    0.55    0.57
 -19   3   7   -0.19    0.42
 -21   3   7    1.30    0.75
 -21  -3   7    0.66    0.71
 -23   3   7    0.08    0.64
 -23  -3   7   -1.18    0.80
  18  -4   7    1.08    0.81
 -18   4  -7    0.00    0.72
 -16   4  -7    0.04    0.61
  16  -4   7   -0.61    0.61
  14   4   7    0.47    0.51
 -14   4  -7   -0.08    0.54
  14  -4   7    0.42    0.63
  12   4   7    1.19    0.84
 -12   4  -7   -0.39    0.56
  12  -4   7    0.51    0.56
  10  -4   7    0.48    0.57
 -10   4  -7    1.55    0.72
 -10  -4  -7    0.57    0.38
  10   4   7    0.54    0.60
   8  -4   7    0.26    0.44
  -8   4  -7    0.47    0.45
  -8  -4  -7    0.71    0.39
   8   4   7    0.90    0.66
   6  -4   7    0.65    0.57
  -6  -4  -7    1.05    0.43
   6   4   7    0.34    0.37
  -6   4  -7    0.31    0.45
   4  -4   7    5.04    1.01
  -4   4  -7    6.17    1.03
  -4  -4  -7    6.73    0.86
   4   4   7    6.36    1.26
   2  -4   7    1.42    0.67
  -2   4  -7    1.75    0.52
  -2  -4  -7    1.36    0.45
   2   4   7    1.98    0.87
   0  -4   7   -0.09    0.42
   0   4  -7    0.16    0.34
   0  -4  -7    0.31    0.33
   0   4   7   -0.41    0.45
   2   4  -7    1.33    0.50
  -2   4   7    1.57    0.62
  -4  -4   7   10.56    1.35
  -4  -4   7   12.92    1.52
  -4   4   7   11.29    1.53
  -4   4   7   13.13    1.22
  -6   4   7    0.47    0.37
  -6  -4   7    1.05    0.51
  -6   4   7    0.53    0.51
  -6  -4   7    1.21    0.50
  -8   4   7    1.84    0.48
  -8  -4   7    2.02    0.65
  -8   4   7    2.64    0.77
  -8  -4   7    3.45    0.81
 -10  -4   7   11.00    1.38
 -10   4   7    8.99    1.33
 -10   4   7   10.37    1.25
 -10  -4   7    9.64    1.39
 -12   4   7   10.16    1.44
 -12   4   7   10.74    1.34
 -12  -4   7    7.56    1.24
 -12  -4   7   10.10    1.33
 -14   4   7    1.91    0.64
 -14  -4   7    3.20    0.88
 -14   4   7    3.55    0.95
 -14  -4   7    3.63    0.81
 -16   4   7   -0.58    0.58
 -16  -4   7    0.00    0.41
 -16   4   7    0.12    0.42
 -16  -4   7   -0.39    0.42
 -18   4   7    2.37    0.84
 -18  -4   7    1.68    0.70
 -18   4   7    1.71    0.78
 -20   4   7    0.42    0.75
 -20  -4   7    0.12    0.55
 -20   4   7    0.68    0.54
 -22   4   7    1.01    0.73
 -22  -4   7    0.36    0.73
 -24   4   7    0.76    0.86
  17  -5   7    0.85    0.61
 -17   5  -7    1.57    0.83
 -15   5  -7    1.64    0.91
  15  -5   7    1.77    0.74
  13   5   7    1.98    0.82
 -13   5  -7    1.97    0.69
  13  -5   7    1.69    0.80
 -11   5  -7   -0.06    0.58
  11  -5   7    1.20    0.64
  11   5   7    0.72    0.54
  -9   5  -7    0.37    0.60
   9  -5   7    0.69    0.59
   9   5   7   -0.26    0.49
  -7   5  -7    0.49    0.33
  -7  -5  -7   -0.07    0.26
   7   5   7    0.41    0.44
   5  -5   7   -0.07    0.46
  -5   5  -7    0.56    0.48
  -5  -5  -7    0.12    0.31
   5   5   7   -0.17    0.52
   3  -5   7    3.11    0.82
  -3   5  -7    3.39    0.83
   3   5   7    2.07    0.87
  -3  -5  -7    2.57    0.57
   1  -5   7    4.28    0.93
  -1  -5  -7    4.00    0.69
   1   5   7    4.06    1.02
  -1   5  -7    3.07    0.79
  -1  -5   7    7.06    1.14
   1  -5  -7    6.82    0.86
   1   5  -7    5.88    1.01
  -1   5   7    7.47    1.28
  -3   5   7    8.60    0.98
  -3  -5   7    9.38    1.30
   3   5  -7    8.39    1.20
  -3   5   7   10.32    1.45
  -5  -5   7    3.35    0.91
  -5   5   7    2.92    0.58
  -5   5   7    3.40    0.85
  -5  -5   7    2.69    0.80
  -7  -5   7   -0.39    0.42
  -7   5   7    0.03    0.33
  -7   5   7    0.50    0.54
  -7  -5   7    0.25    0.41
  -9   5   7    0.89    0.46
  -9   5   7    0.48    0.43
  -9  -5   7   -0.14    0.43
  -9  -5   7    1.11    0.46
 -11  -5   7   17.28    1.69
 -11   5   7   13.06    1.66
 -11   5   7   14.82    1.49
 -11  -5   7   14.07    1.68
 -13   5   7    2.28    0.75
 -13   5   7    3.38    0.87
 -13  -5   7    2.03    0.78
 -13  -5   7    2.25    0.69
 -15  -5   7    0.70    0.45
 -15   5   7    1.33    0.60
 -15   5   7    0.81    0.52
 -15  -5   7    0.90    0.55
 -17   5   7   -0.16    0.39
 -17   5   7    0.43    0.52
 -17  -5   7    0.85    0.78
 -19   5   7   -0.15    0.50
 -19  -5   7    1.33    0.72
 -19   5   7    1.14    0.62
 -21   5   7    1.13    0.79
 -21  -5   7    0.38    0.53
 -21   5   7   -1.03    0.73
 -23   5   7    2.67    1.08
 -23  -5   7    4.65    1.42
  16  -6   7    0.82    0.81
 -16   6  -7    0.88    0.69
  14   6   7    0.18    0.51
 -14   6  -7   -0.29    0.48
 -12   6  -7    0.81    0.60
  12  -6   7    1.85    0.83
  12   6   7    1.26    0.73
 -10   6  -7    0.77    0.64
  10  -6   7    1.14    0.64
  10   6   7    1.00    0.59
  -8   6  -7    0.08    0.40
   8  -6   7    0.55    0.55
   8   6   7    0.11    0.50
  -6   6  -7    0.51    0.45
   6  -6   7    1.16    0.62
   6   6   7    0.25    0.50
   4  -6   7   -0.13    0.44
  -4   6  -7   -0.12    0.35
   4   6   7    0.00    0.53
  -4  -6  -7    0.10    0.24
   2  -6   7    3.59    0.90
   2   6   7    2.70    0.99
  -2   6  -7    1.13    0.49
  -2  -6  -7    1.79    0.46
   0  -6   7   10.81    1.41
   0   6  -7    8.69    1.24
   0  -6  -7    9.82    0.94
   0   6   7    8.55    1.39
  -2  -6   7   12.52    1.50
   2  -6  -7    9.31    0.98
   2   6  -7   10.27    1.35
  -2   6   7   11.57    1.56
  -4  -6   7    0.74    0.44
  -4   6   7    0.52    0.53
  -4   6   7    1.32    0.48
  -6  -6   7    5.52    1.01
  -6   6   7    4.49    0.96
  -6  -6   7    4.43    0.91
  -6   6   7    5.17    0.81
  -8  -6   7   -0.03    0.42
  -8   6   7    0.75    0.47
  -8   6   7    0.93    0.56
  -8  -6   7    0.44    0.39
 -10  -6   7    1.56    0.60
 -10   6   7    0.53    0.44
 -10   6   7    0.39    0.38
 -10  -6   7    1.64    0.66
 -12   6   7    5.28    1.06
 -12  -6   7    5.92    1.03
 -12  -6   7    4.43    1.02
 -12   6   7    6.75    1.08
 -14   6   7    1.40    0.60
 -14   6   7    3.20    0.85
 -14  -6   7    2.04    0.63
 -14  -6   7    2.35    0.73
 -16   6   7   -0.06    0.37
 -16   6   7    0.24    0.44
 -16  -6   7    0.39    0.60
 -18   6   7    1.25    0.72
 -18   6   7    0.88    0.51
 -18  -6   7   -0.15    0.56
 -20   6   7    0.72    0.51
 -20   6   7    0.55    0.52
 -20  -6   7    1.00    0.69
 -22   6   7    0.73    0.81
 -22  -6   7    0.67    0.88
 -24   6   7    2.27    0.95
  17  -7   7   -0.20    0.55
  15  -7   7    0.47    0.54
 -15   7  -7   -0.80    0.65
  13  -7   7    3.37    0.95
 -13   7  -7    2.17    0.90
  13   7   7    2.38    0.89
 -11   7  -7   -0.74    0.51
  11   7   7    0.08    0.46
  11  -7   7    0.10    0.43
  -9   7  -7    2.56    0.87
   9   7   7    2.47    0.85
   9  -7   7    2.43    0.82
  -7   7  -7    0.80    0.56
   7   7   7   -0.16    0.48
   7  -7   7    0.72    0.56
   5   7   7    0.47    0.56
  -5   7  -7    0.16    0.42
   5  -7   7    0.37    0.38
   3   7   7   -0.13    0.45
  -3   7  -7    0.07    0.40
   3  -7   7   -0.33    0.49
   1   7   7    0.12    0.57
  -1   7  -7    0.07    0.37
   1  -7   7    0.04    0.44
  -1  -7  -7   -0.40    0.26
  -1   7   7   -0.28    0.35
  -1  -7   7    0.20    0.42
   1   7  -7    0.69    0.60
   1  -7  -7   -0.11    0.21
  -3   7   7    1.12    0.60
  -3   7   7    0.81    0.35
  -3  -7   7    1.32    0.68
   3   7  -7    0.58    0.41
  -5   7   7   -0.46    0.36
  -5   7   7   -0.52    0.35
  -5  -7   7   -0.28    0.37
  -5  -7   7    0.63    0.45
  -7   7   7    1.13    0.59
  -7   7   7    0.91    0.43
  -7  -7   7    1.20    0.42
  -7  -7   7    2.68    0.78
  -9   7   7    0.70    0.55
  -9   7   7    1.07    0.50
  -9  -7   7    0.45    0.38
  -9  -7   7    0.74    0.39
 -11   7   7    0.24    0.36
 -11   7   7    0.27    0.44
 -11  -7   7    0.49    0.55
 -11  -7   7    0.52    0.45
 -13   7   7    1.41    0.52
 -13   7   7    0.83    0.71
 -13  -7   7    1.58    0.76
 -13  -7   7    0.84    0.49
 -15   7   7    0.72    0.51
 -15   7   7    1.11    0.64
 -15  -7   7    0.26    0.50
 -15  -7   7    1.12    0.50
 -17   7   7    1.76    0.67
 -17   7   7    2.36    0.84
 -17  -7   7    1.60    0.72
 -19   7   7    0.60    0.62
 -19   7   7    0.07    0.51
 -19  -7   7    0.31    0.67
 -21   7   7    0.75    0.75
 -21   7   7    0.05    0.53
 -21  -7   7    1.51    0.91
 -23   7   7   -0.58    0.77
  16  -8   7    1.03    0.67
  14  -8   7    0.99    0.69
 -14   8  -7    0.34    0.51
  12  -8   7    0.76    0.69
 -12   8  -7   -0.22    0.52
  12   8   7    0.47    0.54
 -10   8  -7    0.14    0.54
  10   8   7   -0.28    0.46
  10  -8   7   -0.17    0.67
  -8   8  -7    2.22    0.86
   8   8   7    2.63    0.89
   8  -8   7    2.08    0.86
  -6   8  -7    4.82    1.08
   6  -8   7    5.83    1.14
   6   8   7    8.73    1.49
   4   8   7    0.60    0.57
  -4   8  -7    0.07    0.43
   4  -8   7    1.02    0.64
   2   8   7    1.65    0.73
  -2   8  -7    1.62    0.67
   2  -8   7    0.66    0.55
   0   8   7    0.36    0.52
   0   8  -7   -0.10    0.39
   0  -8   7    0.88    0.59
  -2   8   7    0.14    0.40
   2  -8  -7    0.10    0.24
   2   8  -7   -0.13    0.45
  -2  -8   7    0.04    0.45
  -4   8   7    1.45    0.69
  -4   8   7    1.95    0.47
   4   8  -7    1.21    0.58
  -4  -8   7    1.99    0.70
  -6   8   7    0.46    0.58
  -6   8   7   -0.26    0.28
  -6  -8   7   -0.65    0.62
  -6  -8   7    0.51    0.39
  -8   8   7    3.18    0.88
  -8   8   7    2.29    0.59
  -8  -8   7    2.62    0.91
  -8  -8   7    3.18    0.84
 -10   8   7    5.81    1.17
 -10  -8   7    5.77    1.10
 -10  -8   7    8.32    1.25
 -10   8   7    7.05    0.97
 -12   8   7    1.40    0.71
 -12   8   7    1.02    0.45
 -12  -8   7   -0.11    0.53
 -12  -8   7    0.02    0.44
 -14   8   7    0.57    0.49
 -14   8   7    1.04    0.51
 -14  -8   7   -0.02    0.43
 -14  -8   7    0.01    0.34
 -16   8   7    0.08    0.50
 -16   8   7   -0.10    0.40
 -16  -8   7    0.41    0.60
 -18   8   7    0.17    0.50
 -18   8   7   -0.72    0.52
 -18  -8   7    0.22    0.63
 -20   8   7    0.45    0.61
 -20   8   7   -0.42    0.52
 -20  -8   7    0.17    0.58
 -22   8   7    1.54    0.87
 -22   8   7    0.53    0.65
 -22  -8   7    1.13    0.89
  15  -9   7    0.32    0.65
  13  -9   7    0.38    0.60
 -13   9  -7    0.09    0.54
  11  -9   7   -0.03    0.56
 -11   9  -7   -0.55    0.68
  11   9   7    0.08    0.60
  -9   9  -7   -0.16    0.50
   9   9   7   -0.20    0.46
   9  -9   7   -0.15    0.46
   7   9   7   -0.47    0.51
  -7   9  -7   -0.94    0.62
   7  -9   7   -0.38    0.51
   5   9   7    1.04    0.61
  -5   9  -7    0.80    0.55
   5  -9   7    0.18    0.49
   3   9   7    1.62    0.73
  -3   9  -7    1.95    0.69
   3  -9   7    2.17    0.74
   1   9   7   -0.21    0.48
  -1   9  -7    0.20    0.46
   1  -9   7    0.21    0.51
  -1   9   7    0.95    0.70
   1   9  -7    0.05    0.37
  -1  -9   7    0.73    0.53
  -3   9   7    0.27    0.45
   3   9  -7   -0.48    0.39
  -3  -9   7   -0.45    0.49
  -5   9   7    1.07    0.66
   5   9  -7    1.67    0.63
  -5  -9   7    2.53    0.76
  -7  -9   7    5.97    1.14
  -7  -9   7    6.88    1.16
  -7   9   7    6.08    1.25
  -7   9   7    5.70    0.83
  -9  -9   7    6.30    1.28
  -9  -9   7    7.54    1.15
  -9   9   7    6.61    1.30
  -9   9   7    7.32    0.97
 -11   9   7   -0.09    0.44
 -11   9   7    0.03    0.31
 -11  -9   7    0.51    0.51
 -11  -9   7   -0.19    0.43
 -13   9   7    0.29    0.54
 -13   9   7    0.16    0.43
 -13  -9   7   -0.05    0.47
 -13  -9   7    0.16    0.43
 -15   9   7    0.17    0.45
 -15   9   7    0.40    0.50
 -15  -9   7    0.25    0.59
 -17   9   7   -0.13    0.48
 -17   9   7   -0.07    0.42
 -17  -9   7   -0.04    0.52
 -19   9   7    1.77    0.88
 -19   9   7    2.15    0.89
 -19  -9   7    2.65    0.99
 -21   9   7    1.62    0.87
 -21   9   7    0.72    0.78
 -21  -9   7   -0.59    0.73
 -23   9   7   -0.38    0.72
  12 -10   7    0.92    0.64
 -12  10  -7   -0.07    0.51
  10 -10   7    0.77    0.63
 -10  10  -7    0.37    0.58
  10  10   7    0.49    0.60
   8 -10   7    0.55    0.60
   8  10   7    0.23    0.65
  -8  10  -7    1.02    0.67
   6  10   7    0.08    0.52
  -6  10  -7    0.87    0.55
   6 -10   7    0.63    0.51
   4  10   7   -0.20    0.45
  -4  10  -7    0.60    0.60
   4 -10   7    0.79    0.55
   2  10   7   -0.33    0.47
  -2  10  -7   -1.14    0.71
   2 -10   7    0.10    0.36
   0  10   7    0.25    0.51
   0  10  -7    0.43    0.52
   0 -10   7    0.29    0.48
  -2  10   7    0.19    0.48
   2  10  -7    1.08    0.69
  -2 -10   7   -0.26    0.37
  -4  10   7    0.41    0.51
   4  10  -7    1.12    0.67
  -4 -10   7    1.53    0.67
  -6  10   7    2.41    0.83
  -6 -10   7    3.15    0.80
   6  10  -7    3.08    0.96
  -8  10   7    4.72    1.16
  -8 -10   7    3.12    0.96
  -8 -10   7    6.13    1.07
 -10  10   7   -0.50    0.56
 -10  10   7    1.41    0.55
 -10 -10   7    0.73    0.58
 -10 -10   7    0.51    0.47
 -12  10   7    0.04    0.47
 -12  10   7    0.75    0.50
 -12 -10   7   -0.55    0.53
 -12 -10   7    0.81    0.46
 -14  10   7    0.78    0.68
 -14  10   7   -0.25    0.40
 -14 -10   7    0.84    0.76
 -16  10   7   -0.05    0.48
 -16  10   7    0.06    0.47
 -16 -10   7    0.00    0.76
 -18  10   7    0.62    0.73
 -18  10   7    0.48    0.49
 -18 -10   7    1.56    0.91
 -20  10   7    0.16    0.53
 -20  10   7    0.30    0.73
 -20 -10   7    0.26    0.75
 -22  10   7    0.90    0.85
 -22  10   7    0.20    0.60
  13 -11   7    0.27    0.65
  11 -11   7    1.99    0.85
 -11  11  -7    0.93    0.75
  11  11   7    0.04    0.64
   9 -11   7    0.46    0.56
   9  11   7    0.21    0.58
  -9  11  -7   -0.16    0.50
   7 -11   7    0.22    0.54
   7  11   7   -0.80    0.62
  -7  11  -7    0.54    0.63
   5 -11   7    1.06    0.69
   5  11   7    0.80    0.73
  -5  11  -7    0.64    0.59
   3  11   7    0.17    0.65
  -3  11  -7    0.48    0.55
   3 -11   7    0.10    0.42
  -1  11  -7    8.22    1.37
   1 -11   7   10.41    1.47
   1  11   7    8.86    1.49
  -1  11   7    1.13    0.60
   1  11  -7    1.60    0.68
  -1 -11   7    1.91    0.70
  -3  11   7    0.47    0.55
   3  11  -7    1.54    0.69
  -3 -11   7    0.87    0.49
   5  11  -7   10.60    1.54
  -5  11   7   11.23    1.71
  -5 -11   7   13.89    1.59
  -7  11   7    6.64    1.35
  -7 -11   7    7.25    1.18
  -9  11   7   -0.47    0.45
  -9 -11   7    0.17    0.60
  -9 -11   7   -0.01    0.34
 -11  11   7    0.60    0.58
 -11 -11   7    1.19    0.83
 -11 -11   7    0.69    0.51
 -13  11   7   -0.05    0.41
 -13 -11   7    0.75    0.73
 -15  11   7    0.10    0.41
 -15 -11   7   -0.28    0.59
 -15  11   7   -0.03    0.62
 -17  11   7    1.34    0.61
 -17 -11   7    1.64    0.85
 -17  11   7    1.25    0.75
 -19  11   7    0.37    0.53
 -19 -11   7    0.37    0.76
 -19  11   7    1.36    0.89
 -21  11   7    0.07    0.64
 -21  11   7   -0.43    0.59
  10 -12   7    0.31    0.56
  10  12   7   -0.86    0.78
 -10  12  -7    0.44    0.51
   8 -12   7   -0.05    0.42
   8  12   7    0.20    0.59
  -8  12  -7   -0.16    0.49
   6 -12   7    0.05    0.53
   6  12   7    0.24    0.53
  -6  12  -7   -0.50    0.53
   4 -12   7    1.29    0.63
   4  12   7    2.07    0.93
  -4  12  -7    1.24    0.73
   2 -12   7    0.04    0.45
   2  12   7    0.20    0.54
  -2  12  -7    0.99    0.55
   0  12   7    5.61    1.32
   0  12  -7    7.88    1.29
   0 -12   7    8.54    1.41
  -2 -12   7    0.74    0.58
  -2  12   7   -0.70    0.63
   2  12  -7    1.26    0.73
  -4 -12   7    1.82    0.69
  -4  12   7    2.79    0.98
   4  12  -7    1.95    0.72
  -6 -12   7   -0.26    0.46
  -6  12   7   -0.41    0.49
   6  12  -7    0.18    0.49
  -8  12   7    0.45    0.56
  -8 -12   7   -0.57    0.52
 -10  12   7    1.28    0.87
 -10 -12   7    0.31    0.48
 -10 -12   7    0.62    0.70
 -12  12   7    3.02    1.02
 -12 -12   7    0.20    0.55
 -14 -12   7    0.45    0.63
 -14  12   7    1.29    0.69
 -16 -12   7    2.77    1.03
 -16  12   7    1.50    0.85
 -18 -12   7    0.58    0.79
 -18  12   7    0.00    0.61
 -20  12   7    0.19    0.60
   9 -13   7    1.28    0.68
   9  13   7    3.15    1.04
  -9  13  -7    2.28    0.94
   7 -13   7    0.29    0.50
  -7  13  -7    0.21    0.56
   5 -13   7    0.88    0.64
   5  13   7   -0.30    0.69
   3 -13   7    0.24    0.51
   3  13   7   -0.56    0.68
  -3  13  -7    0.34    0.44
   1 -13   7    1.07    0.56
  -1  13  -7    1.00    0.54
  -1  13   7    0.28    0.79
  -1 -13   7   -0.39    0.47
   1  13  -7    0.18    0.47
  -3  13   7    1.22    0.75
  -3 -13   7   -0.04    0.48
   3  13  -7    0.63    0.64
  -5  13   7    5.13    1.28
  -5 -13   7    3.92    0.98
   5  13  -7    4.99    1.22
  -7  13   7    2.42    0.95
  -7 -13   7    2.05    0.68
   7  13  -7    1.51    0.62
  -9  13   7    1.80    0.89
  -9 -13   7    0.46    0.43
 -11 -13   7   -0.01    0.63
 -11 -13   7    0.43    0.51
 -11  13   7    0.08    0.52
 -13 -13   7    0.09    0.70
 -13  13   7   -0.38    0.51
 -15 -13   7    0.96    0.66
 -15  13   7    0.50    0.57
 -17 -13   7    0.26    0.75
 -17  13   7    0.91    0.81
   8  14   7    0.76    0.77
   8 -14   7    2.06    0.95
  -8  14  -7    1.54    0.78
   6  14   7    1.87    0.98
   6 -14   7    1.03    0.67
  -6  14  -7   -0.73    0.67
   4  14   7    1.77    0.89
   4 -14   7    0.84    0.53
  -4  14  -7    0.72    0.73
   2  14   7   -0.25    0.64
   2 -14   7   -0.40    0.51
  -2  14  -7    0.04    0.54
   0  14   7    0.80    0.77
   0 -14   7    0.80    0.58
   0  14  -7    0.17    0.57
  -2  14   7    1.66    0.80
  -2 -14   7    0.78    0.49
   2  14  -7    2.45    0.88
  -4  14   7    0.46    0.65
  -4 -14   7   -0.56    0.57
   4  14  -7    0.19    0.51
  -6  14   7    0.80    0.50
  -6 -14   7    1.09    0.64
   6  14  -7    0.28    0.63
  -8  14   7   -0.33    0.70
  -8 -14   7    0.07    0.39
   8  14  -7    0.26    0.60
 -10 -14   7    1.03    0.62
 -10  14   7    0.35    0.58
 -12 -14   7   -0.68    0.65
 -12  14   7   -0.95    0.76
 -14 -14   7    1.34    0.79
 -14  14   7   -0.27    0.65
 -16 -14   7    1.70    0.90
 -16  14   7    0.35    0.63
   7  15   7    0.82    0.74
  -7  15  -7    1.08    0.84
   7 -15   7    0.85    0.68
   5  15   7    0.29    0.63
  -5  15  -7    1.08    0.73
   5 -15   7    0.19    0.66
   3  15   7    0.36    0.68
   3 -15   7    0.93    0.76
  -3  15  -7   -0.19    0.48
   1  15   7   -0.07    0.67
   1 -15   7    0.83    0.62
  -1  15  -7   -0.15    0.72
  -1  15   7    0.28    0.77
  -1 -15   7    0.30    0.59
   1  15  -7   -0.72    0.64
  -3  15   7   -0.72    0.65
  -3 -15   7    0.06    0.54
   3  15  -7    1.32    0.71
  -5  15   7    0.31    0.59
   5  15  -7    0.17    0.63
  -5 -15   7    0.09    0.47
  -7  15   7   -0.55    0.59
   7  15  -7    0.78    0.71
  -7 -15   7   -0.55    0.53
   9  15  -7    0.39    0.60
  -9 -15   7   -0.47    0.61
  -9  15   7   -0.03    0.68
  11  15  -7    0.29    0.66
 -11  15   7    0.62    0.65
 -13 -15   7   -0.37    0.64
 -13  15   7   -0.16    0.55
 -15 -15   7    1.05    0.92
 -15  15   7    0.63    0.75
   6  16   7   -0.27    0.67
   4  16   7    1.24    0.83
  -4  16  -7    0.97    0.75
   4 -16   7   -0.26    0.70
   2  16   7    1.47    0.96
  -2  16  -7    0.98    0.70
   2 -16   7    0.30    0.68
   0  16   7    0.50    0.66
   0  16  -7    1.27    0.80
   0 -16   7    0.20    0.50
  -2  16   7   -0.29    0.64
   2  16  -7    0.02    0.63
  -2 -16   7   -0.13    0.54
  -4  16   7    0.26    0.56
   4  16  -7   -0.56    0.67
  -4 -16   7    0.16    0.52
  -6  16   7    0.81    0.66
   6  16  -7    1.77    0.96
  -6 -16   7    2.01    0.85
  -8  16   7    1.29    0.85
  -8 -16   7    0.44    0.56
  10  16  -7   -0.40    0.60
 -10  16   7   -0.26    0.74
  12  16  -7    0.71    0.74
 -12  16   7   -0.21    0.69
 -14 -16   7    0.23    0.77
   5  17   7    0.97    0.84
   3  17   7    1.01    0.69
  -3  17  -7    2.97    1.12
   3 -17   7    1.33    0.77
   1  17   7   -0.49    0.73
  -1  17  -7    1.53    0.96
   1 -17   7   -1.00    0.78
  -1  17   7    1.16    0.90
   1  17  -7    0.59    0.63
  -1 -17   7    0.41    0.59
  -3  17   7   -0.17    0.64
   3  17  -7   -0.25    0.54
  -3 -17   7    0.57    0.67
  -5  17   7   -0.84    0.58
   5  17  -7   -0.35    0.57
  -5 -17   7   -0.61    0.62
  -7  17   7    1.73    1.08
  -7 -17   7   -0.69    0.71
   7  17  -7    0.69    0.84
   9  17  -7    1.22    1.02
  -9  17   7    0.46    0.71
  11  17  -7    1.40    0.97
   4  18   7    0.61    0.80
   2  18   7   -0.87    0.74
   0 -18   7   -0.53    0.70
   0  18   7    1.11    0.81
  -2 -18   7   -0.42    0.73
  -2  18   7    1.84    1.05
   2  18  -7    0.65    0.69
  -4  18   7    1.30    0.90
  -4 -18   7    0.31    0.69
   4  18  -7    1.08    0.76
  -6 -18   7    1.25    0.87
   6  18  -7    1.32    0.92
   8  18  -7    1.57    0.82
  -3 -19   7    0.46    0.62
  -5 -19   7   -0.38    0.83
  16   0   8    1.04    0.76
  14   0   8    0.03    0.52
 -14   0  -8    0.73    0.69
  12   0   8    0.89    0.61
 -12   0  -8    1.63    0.70
  10   0   8   10.45    1.62
 -10   0  -8   11.29    1.46
   8   0   8  129.95    5.57
  -8   0  -8  131.14    4.68
   6   0   8    0.12    0.50
  -6   0  -8   -0.18    0.42
  -4   0  -8    2.03    0.63
   4   0   8    2.02    0.75
  -2   0  -8    1.13    0.56
   2   0   8    1.09    0.53
   0   0  -8    0.63    0.44
   0   0   8    0.26    0.56
   2   0  -8    5.44    0.93
  -2   0   8    7.43    1.30
  -4   0   8   13.93    1.53
  -4   0   8   15.86    1.80
  -6   0   8    0.60    0.40
  -6   0   8    0.23    0.41
  -8   0   8    1.10    0.48
  -8   0   8    2.17    0.82
 -10   0   8   10.47    1.56
 -10   0   8    8.29    1.26
 -12   0   8    0.35    0.41
 -12   0   8    0.93    0.74
 -14   0   8    1.58    0.72
 -14   0   8    2.72    0.88
 -16   0   8    1.25    0.75
 -16   0   8    0.18    0.54
 -18   0   8    0.83    0.51
 -18   0   8    0.36    0.54
 -20   0   8    2.09    0.97
 -22   0   8    3.13    1.08
  15   1   8    0.98    0.70
 -15   1  -8   -0.24    0.58
  15  -1   8    0.74    0.73
  13   1   8   -0.26    0.53
 -13   1  -8    0.24    0.56
  11   1   8    0.06    0.46
  11  -1   8   -0.41    0.71
 -11   1  -8   -0.13    0.41
 -11  -1  -8   -0.60    0.55
   9   1   8   43.12    3.24
   9  -1   8   40.93    3.13
  -9   1  -8   42.60    2.78
  -9  -1  -8   46.32    2.79
   7   1   8   11.87    1.74
   7  -1   8    9.36    1.51
  -7   1  -8   12.13    1.44
  -7  -1  -8   12.09    1.43
   5  -1   8    1.74    0.79
  -5   1  -8    1.63    0.59
  -5  -1  -8    0.63    0.49
   5   1   8    0.86    0.48
  -3   1  -8    1.50    0.57
  -3  -1  -8    1.31    0.47
   3   1   8    1.67    0.71
   3  -1   8    1.53    0.74
  -1   1  -8    0.08    0.29
  -1  -1  -8   -0.04    0.33
   1   1   8   -0.65    0.47
   1  -1   8    0.26    0.49
   1  -1  -8    0.94    0.45
   1   1  -8    0.38    0.32
  -1   1   8    1.31    0.58
  -1  -1   8    0.66    0.50
   3  -1  -8   -0.12    0.33
   3   1  -8    0.26    0.36
  -3   1   8    0.96    0.62
  -3  -1   8    1.20    0.71
  -5   1   8   -0.06    0.35
  -5  -1   8    0.17    0.37
  -5   1   8    0.08    0.48
  -5  -1   8    1.10    0.66
  -7   1   8    9.42    1.52
  -7  -1   8    8.22    1.34
  -7   1   8    7.67    1.14
  -7  -1   8    8.90    1.26
  -9   1   8   -0.09    0.36
  -9  -1   8   -0.58    0.50
  -9   1   8    1.51    0.70
  -9  -1   8    1.11    0.66
 -11   1   8    2.90    0.75
 -11  -1   8    4.86    1.01
 -11  -1   8    4.79    1.06
 -13   1   8    0.50    0.45
 -13  -1   8    1.61    0.73
 -13   1   8    0.91    0.61
 -13  -1   8    0.00    0.49
 -15   1   8   -0.08    0.43
 -15  -1   8    0.37    0.58
 -15   1   8    0.33    0.52
 -15  -1   8    1.57    0.71
 -17   1   8    0.25    0.44
 -17  -1   8    0.64    0.78
 -17   1   8    1.34    0.72
 -17  -1   8    0.35    0.57
 -19   1   8    0.41    0.52
 -19  -1   8   -0.68    0.68
 -19   1   8    1.10    0.71
 -21   1   8    4.03    1.16
 -21  -1   8    4.38    1.13
 -23   1   8   -0.48    0.77
 -16   2  -8    0.24    0.78
  16  -2   8    0.40    0.85
  14   2   8   -0.81    0.66
 -14   2  -8    0.38    0.61
  14  -2   8   -0.53    0.74
  12   2   8    0.16    0.57
  12  -2   8   -0.28    0.52
 -12   2  -8    0.86    0.44
  10   2   8    4.77    1.12
  10  -2   8    5.29    1.27
 -10   2  -8    5.53    1.12
 -10  -2  -8    3.57    0.79
   8   2   8   24.44    2.47
   8  -2   8   21.39    2.24
  -8   2  -8   24.12    2.11
  -8  -2  -8   23.05    1.90
   6  -2   8    4.28    1.11
  -6   2  -8    4.72    1.04
  -6  -2  -8    3.55    0.81
   6   2   8    2.23    0.80
   4  -2   8    2.11    0.81
  -4   2  -8    3.59    0.82
  -4  -2  -8    2.39    0.71
   4   2   8    2.00    0.78
  -2   2  -8    0.15    0.44
  -2  -2  -8    0.60    0.48
   2   2   8    0.35    0.47
   2  -2   8    0.21    0.49
   0   2  -8    0.00    0.39
   0  -2  -8    0.39    0.34
   0   2   8    0.55    0.47
   0  -2   8    1.14    0.53
   2  -2  -8    3.95    0.81
   2   2  -8    3.15    0.78
  -2   2   8    3.00    0.84
  -2  -2   8    5.15    1.13
  -4   2   8    0.82    0.38
  -4  -2   8    0.38    0.52
  -4   2   8    0.91    0.69
  -4  -2   8   -0.89    0.61
  -6   2   8    0.16    0.43
  -6  -2   8   -0.06    0.41
  -6  -2   8    0.03    0.35
  -8   2   8    0.07    0.33
  -8  -2   8   -0.22    0.34
  -8   2   8    0.61    0.58
  -8  -2   8   -0.08    0.42
 -10   2   8    3.17    0.72
 -10  -2   8    3.10    0.80
 -10   2   8    4.65    1.02
 -10  -2   8    4.79    1.04
 -12   2   8    0.47    0.50
 -12  -2   8    1.42    0.78
 -12   2   8    0.68    0.54
 -12  -2   8    0.51    0.40
 -14   2   8   -0.11    0.38
 -14  -2   8    0.50    0.55
 -14   2   8    0.47    0.48
 -14  -2   8    0.27    0.52
 -16   2   8    1.29    0.75
 -16  -2   8    0.40    0.63
 -16   2   8   -0.45    0.66
 -16  -2   8   -0.55    0.48
 -18   2   8    1.98    0.75
 -18  -2   8    2.87    1.11
 -18   2   8    1.13    0.71
 -20   2   8    0.45    0.63
 -20  -2   8    0.80    0.57
 -22   2   8    2.01    0.93
 -22  -2   8   -0.45    0.70
  15   3   8    1.08    0.84
 -15   3  -8   -1.24    0.77
  15  -3   8   -0.23    0.60
  13   3   8    0.62    0.64
 -13   3  -8    0.14    0.60
  13  -3   8    1.22    0.90
  11   3   8    5.89    1.32
  11  -3   8    3.49    1.10
 -11   3  -8    2.91    0.88
   9   3   8   27.61    2.61
   9  -3   8   29.29    2.77
  -9   3  -8   27.26    2.32
   7  -3   8    3.25    0.96
  -7   3  -8    2.24    0.71
  -7  -3  -8    2.79    0.72
   7   3   8    3.57    0.98
   5  -3   8    1.25    0.70
  -5   3  -8    0.69    0.55
  -5  -3  -8    0.76    0.46
   5   3   8    0.37    0.61
   3  -3   8    2.17    0.78
  -3   3  -8    2.77    0.76
  -3  -3  -8    3.95    0.75
   3   3   8    1.48    0.70
   1  -3   8    0.72    0.55
  -1   3  -8    0.04    0.41
  -1  -3  -8    0.84    0.54
   1   3   8    0.45    0.45
   1  -3  -8    3.00    0.68
   1   3  -8    3.10    0.84
  -1   3   8    4.46    1.08
  -1  -3   8    4.05    1.01
  -3  -3   8   18.51    2.02
   3  -3  -8   14.38    1.42
   3   3  -8   15.51    1.62
  -3   3   8   20.47    2.17
  -5   3   8    1.78    0.63
  -5  -3   8    1.13    0.48
  -5   3   8    2.21    0.79
  -5  -3   8    0.14    0.48
  -7   3   8    3.22    0.79
  -7  -3   8    3.78    0.90
  -7   3   8    4.39    1.02
  -7  -3   8    4.57    1.01
  -9   3   8   14.50    1.81
  -9   3   8   15.13    1.54
  -9  -3   8   15.97    1.84
  -9  -3   8   14.88    1.72
 -11   3   8   30.38    2.61
 -11   3   8   29.37    2.24
 -11  -3   8   26.59    2.36
 -11  -3   8   31.78    2.49
 -13   3   8    0.83    0.56
 -13  -3   8    1.79    0.77
 -13   3   8    0.83    0.65
 -13  -3   8    0.36    0.62
 -15   3   8   -0.45    0.51
 -15  -3   8   -0.39    0.62
 -15   3   8    0.93    0.69
 -17  -3   8    0.13    0.56
 -17   3   8    1.28    0.66
 -17  -3   8    0.04    0.50
 -19   3   8    0.69    0.57
 -19  -3   8    1.02    0.72
 -19   3   8    0.25    0.48
 -21   3   8    0.37    0.74
 -21  -3   8    1.09    0.81
 -23   3   8   -0.44    0.75
 -16   4  -8   -0.10    0.73
  14   4   8   -0.64    0.78
 -14   4  -8    0.27    0.56
  14  -4   8    0.60    0.72
  12   4   8    0.30    0.55
 -12   4  -8    0.52    0.70
  12  -4   8    0.24    0.68
  10  -4   8    0.01    0.52
 -10   4  -8    0.09    0.47
   8  -4   8   -0.34    0.56
  -8   4  -8    0.21    0.43
   6  -4   8    0.21    0.52
  -6   4  -8    0.61    0.40
  -6  -4  -8   -0.05    0.32
   6   4   8    0.16    0.53
   4  -4   8    0.19    0.43
  -4   4  -8    0.29    0.46
  -4  -4  -8    0.06    0.38
   4   4   8    0.16    0.55
   2  -4   8   -0.56    0.46
  -2   4  -8    0.40    0.41
  -2  -4  -8    0.20    0.40
   2   4   8   -0.27    0.44
   0  -4   8    1.36    0.71
   0   4  -8    2.71    0.78
   0  -4  -8    2.68    0.60
   0   4   8    2.65    0.86
  -2  -4   8    5.60    1.16
   2  -4  -8    3.90    0.77
   2   4  -8    4.43    0.95
  -2   4   8    5.81    1.19
  -4   4   8    2.81    0.67
   4   4  -8    2.84    0.77
  -4   4   8    3.69    1.03
  -4  -4   8    3.06    0.83
  -6   4   8   -0.38    0.38
  -6  -4   8   -0.25    0.36
  -6   4   8    0.60    0.63
  -6  -4   8    0.21    0.46
  -8   4   8    0.47    0.38
  -8  -4   8    0.78    0.39
  -8   4   8    2.03    0.75
  -8  -4   8    1.88    0.69
 -10   4   8    4.49    0.93
 -10   4   8    6.02    1.19
 -10  -4   8    6.73    1.19
 -10  -4   8    6.88    1.20
 -12   4   8    1.51    0.63
 -12  -4   8    0.18    0.41
 -12   4   8    0.82    0.60
 -12  -4   8    1.56    0.72
 -14   4   8    2.63    0.83
 -14  -4   8    3.11    0.93
 -14   4   8    2.18    0.79
 -14  -4   8    4.28    1.04
 -16   4   8   -0.01    0.50
 -16  -4   8    1.27    0.74
 -16   4   8    0.26    0.50
 -16  -4   8   -0.06    0.46
 -18   4   8    0.12    0.59
 -18  -4   8    1.02    0.79
 -18   4   8    0.18    0.44
 -20   4   8    0.27    0.51
 -20  -4   8   -0.69    0.62
 -20   4   8   -0.21    0.56
 -22   4   8    0.76    0.70
 -22  -4   8    1.52    0.85
 -15   5  -8    0.09    0.61
  15  -5   8   -0.32    0.62
  13   5   8   -0.20    0.57
 -13   5  -8    1.39    0.79
  13  -5   8    0.02    0.69
 -11   5  -8    2.39    0.80
  11  -5   8    2.49    0.93
  11   5   8    2.54    0.98
  -9   5  -8   -0.32    0.48
   9  -5   8   -0.66    0.63
   9   5   8   -0.13    0.52
   7  -5   8    1.65    0.81
  -7   5  -8    1.70    0.75
   7   5   8    2.71    1.00
   5  -5   8    0.81    0.60
  -5   5  -8    0.07    0.37
   5   5   8   -0.36    0.53
   3  -5   8    0.16    0.42
  -3   5  -8    0.81    0.56
  -3  -5  -8    0.14    0.33
   3   5   8    0.87    0.62
   1  -5   8    1.35    0.63
  -1   5  -8    1.84    0.65
  -1  -5  -8    1.61    0.48
   1   5   8    1.86    0.94
  -1  -5   8   17.60    1.95
   1   5  -8   14.03    1.62
   1  -5  -8   12.80    1.23
  -1   5   8   17.07    1.99
  -3  -5   8   -0.16    0.42
   3  -5  -8    0.07    0.31
   3   5  -8   -0.02    0.38
  -3   5   8    0.70    0.62
  -5  -5   8    0.13    0.56
  -5   5   8    0.54    0.35
  -5  -5   8   -0.55    0.47
  -5   5   8   -0.17    0.53
  -7  -5   8    0.90    0.63
  -7   5   8    0.14    0.40
  -7  -5   8    2.03    0.67
  -7   5   8    1.70    0.75
  -9  -5   8    2.57    0.75
  -9   5   8    0.96    0.43
  -9  -5   8    1.20    0.66
  -9   5   8    0.91    0.63
 -11   5   8    0.70    0.38
 -11  -5   8    0.95    0.65
 -11   5   8    0.24    0.53
 -11  -5   8    1.45    0.67
 -13   5   8    1.96    0.71
 -13  -5   8    1.56    0.76
 -13   5   8    2.91    0.93
 -13  -5   8    3.36    0.93
 -15  -5   8    1.39    0.65
 -15   5   8    0.55    0.39
 -15  -5   8    1.70    0.83
 -15   5   8    1.38    0.81
 -17  -5   8   -0.15    0.53
 -17   5   8   -0.77    0.63
 -19   5   8   -0.35    0.58
 -19  -5   8    0.50    0.80
 -19   5   8    0.11    0.47
 -21   5   8   -0.40    0.65
 -21  -5   8    0.45    0.72
 -21   5   8    0.44    0.59
 -23   5   8    1.66    0.93
 -14   6  -8    1.49    0.97
  14  -6   8    0.00    0.62
  12   6   8    0.67    0.71
 -12   6  -8   -0.29    0.59
  12  -6   8   -0.23    0.62
 -10   6  -8   10.29    1.57
  10  -6   8   11.99    1.80
  10   6   8    7.77    1.41
  -8   6  -8    0.67    0.52
   8  -6   8    0.87    0.58
   8   6   8    0.12    0.49
  -6   6  -8    1.16    0.61
   6  -6   8    1.20    0.66
   6   6   8    0.51    0.43
   4  -6   8    1.51    0.75
  -4   6  -8    1.11    0.51
   4   6   8    0.53    0.48
   2  -6   8    1.62    0.79
  -2   6  -8    0.79    0.50
   2   6   8    0.92    0.78
   0  -6   8    1.19    0.65
   0   6  -8    0.42    0.50
   0   6   8   -0.24    0.43
   0  -6  -8    0.74    0.43
  -2  -6   8    3.31    0.87
  -2   6   8    4.70    1.16
   2  -6  -8    2.66    0.60
   2   6  -8    3.79    0.97
  -4  -6   8    1.25    0.69
  -4   6   8    0.60    0.44
  -4   6   8    0.80    0.66
   4   6  -8    0.66    0.53
  -6  -6   8    1.58    0.73
  -6   6   8    0.44    0.42
  -6   6   8    0.30    0.47
  -6  -6   8    1.32    0.65
  -8   6   8    2.10    0.59
  -8   6   8    1.09    0.68
  -8  -6   8    1.40    0.61
 -10   6   8    0.92    0.47
 -10   6   8    1.70    0.74
 -10  -6   8    0.60    0.48
 -12  -6   8    0.52    0.58
 -12   6   8    0.80    0.48
 -12   6   8    0.62    0.48
 -12  -6   8    0.33    0.43
 -14   6   8    0.29    0.49
 -14  -6   8   -0.31    0.44
 -14   6   8    0.58    0.64
 -14  -6   8   -0.69    0.60
 -16   6   8    0.42    0.54
 -16  -6   8   -0.38    0.48
 -16   6   8    1.29    0.65
 -18   6   8   -0.63    0.61
 -18  -6   8   -0.16    0.54
 -18   6   8   -0.39    0.62
 -20   6   8    0.55    0.76
 -20  -6   8    1.13    0.85
 -20   6   8    0.62    0.58
 -22   6   8   -0.12    0.66
  13   7   8    0.06    0.67
 -13   7  -8   -0.49    0.68
 -11   7  -8    0.42    0.51
  11  -7   8    0.44    0.52
  11   7   8    0.03    0.58
  -9   7  -8    1.46    0.75
   9   7   8    1.18    0.79
   9  -7   8    2.69    0.95
  -7   7  -8    2.68    0.90
   7   7   8    2.83    0.96
   7  -7   8    0.96    0.57
  -5   7  -8   -0.08    0.39
   5  -7   8    0.39    0.59
  -3   7  -8    0.89    0.52
   3   7   8    0.26    0.52
   3  -7   8    1.24    0.70
   1   7   8    0.84    0.60
   1  -7   8    0.34    0.50
  -1   7  -8   -0.01    0.39
  -1  -7   8    0.17    0.41
  -1   7   8    0.51    0.55
   1   7  -8    0.76    0.55
  -3  -7   8   -0.10    0.52
  -3   7   8   -0.93    0.74
   3  -7  -8   -0.10    0.33
   3   7  -8    0.20    0.48
  -5   7   8    1.27    0.73
  -5   7   8    0.03    0.33
  -5  -7   8    0.31    0.51
   5   7  -8   -0.05    0.38
  -7   7   8    2.32    0.64
  -7   7   8    1.75    0.72
  -7  -7   8    2.39    0.81
  -7  -7   8    1.52    0.70
  -9   7   8    0.10    0.34
  -9   7   8   -0.35    0.56
  -9  -7   8    0.93    0.53
  -9  -7   8   -0.12    0.49
 -11   7   8    0.17    0.40
 -11   7   8    0.96    0.64
 -11  -7   8   -0.46    0.44
 -11  -7   8    1.15    0.57
 -13   7   8    3.42    0.86
 -13   7   8    4.17    1.15
 -13  -7   8    1.31    0.68
 -13  -7   8    1.09    0.53
 -15   7   8    0.43    0.51
 -15   7   8    0.46    0.52
 -15  -7   8   -0.87    0.66
 -17   7   8    0.65    0.55
 -17   7   8    0.24    0.66
 -17  -7   8    1.20    0.79
 -19   7   8    0.79    0.66
 -19   7   8    1.24    0.70
 -19  -7   8    2.78    1.21
 -21   7   8   -0.41    0.62
 -21   7   8    0.34    0.76
  12  -8   8    0.71    0.75
 -12   8  -8    1.60    0.86
  12   8   8    0.97    0.81
 -10   8  -8    0.44    0.69
  10   8   8    0.59    0.75
  10  -8   8    0.85    0.72
  -8   8  -8    0.94    0.76
   8   8   8    0.98    0.72
   8  -8   8    0.72    0.65
  -6   8  -8    1.20    0.65
   6   8   8    1.85    0.77
   6  -8   8    1.17    0.60
   4   8   8    5.02    1.23
  -4   8  -8    3.12    0.90
   4  -8   8    2.49    0.87
   2   8   8   -1.11    0.81
  -2   8  -8   -0.58    0.65
   2  -8   8   -0.67    0.59
   0   8   8    0.58    0.61
   0   8  -8   -0.33    0.50
   0  -8   8    0.01    0.43
  -2   8   8   -0.17    0.46
   2   8  -8    0.13    0.48
  -4   8   8   -0.35    0.61
   4   8  -8   -0.24    0.45
  -4  -8   8   -0.03    0.41
  -6   8   8    0.43    0.60
  -6  -8   8   -0.12    0.44
  -8   8   8    0.93    0.67
  -8  -8   8    0.85    0.78
  -8  -8   8    0.62    0.58
 -10   8   8   -0.24    0.42
 -10   8   8    0.30    0.66
 -10  -8   8   -0.11    0.53
 -10  -8   8    0.93    0.54
 -12   8   8   -0.04    0.40
 -12   8   8   -0.32    0.46
 -12  -8   8    0.74    0.62
 -12  -8   8    0.50    0.56
 -14   8   8    0.71    0.57
 -14   8   8   -0.42    0.58
 -14  -8   8    0.68    0.64
 -14  -8   8    0.52    0.59
 -16   8   8    0.79    0.54
 -16   8   8    0.67    0.65
 -16  -8   8   -0.54    0.63
 -18   8   8   -0.24    0.53
 -18   8   8    0.50    0.68
 -18  -8   8   -0.29    0.63
 -20   8   8   -0.71    0.79
 -20   8   8    0.43    0.68
 -20  -8   8    0.10    0.72
 -22   8   8   -0.37    0.68
 -22   8   8    1.16    0.90
  11  -9   8    0.33    0.63
 -11   9  -8    0.25    0.56
  11   9   8    0.87    0.79
  -9   9  -8    0.54    0.67
   9   9   8   -0.22    0.64
   9  -9   8    0.38    0.71
  -7   9  -8    0.42    0.60
   7   9   8    0.57    0.61
   7  -9   8   -0.46    0.50
   5   9   8    0.20    0.61
  -5   9  -8   -0.15    0.55
   5  -9   8    0.28    0.46
  -3   9  -8    0.71    0.58
   3  -9   8    0.04    0.46
   1   9   8    0.02    0.68
  -1   9  -8   -0.22    0.39
   1  -9   8    0.89    0.69
  -1   9   8    0.28    0.48
   1   9  -8   -0.05    0.43
  -1  -9   8    1.28    0.80
  -3   9   8    1.37    0.77
   3   9  -8    0.74    0.65
  -3  -9   8    0.38    0.41
  -5   9   8    0.04    0.63
   5   9  -8    0.46    0.60
  -5  -9   8    0.52    0.61
  -7   9   8    3.89    1.08
  -7  -9   8    5.49    1.11
  -9   9   8    7.07    1.44
  -9  -9   8    7.28    1.38
  -9  -9   8    8.94    1.37
 -11   9   8    1.33    0.89
 -11  -9   8   -0.15    0.48
 -11  -9   8   -0.17    0.54
 -13   9   8    0.09    0.38
 -13   9   8    1.16    0.73
 -13  -9   8    2.29    0.90
 -13  -9   8    1.55    0.63
 -15   9   8   -0.89    0.63
 -15   9   8    0.95    0.72
 -15  -9   8   -0.51    0.68
 -17   9   8    0.95    0.54
 -17   9   8    0.50    0.65
 -17  -9   8   -0.74    0.74
 -19   9   8   -0.20    0.63
 -19   9   8    0.24    0.62
 -19  -9   8    0.79    0.80
 -21   9   8    0.77    0.70
 -21   9   8    0.66    0.84
  10 -10   8   -0.88    0.67
 -10  10  -8    0.46    0.65
  10  10   8   -0.41    0.75
   8 -10   8   -0.63    0.68
  -8  10  -8    0.63    0.64
   8  10   8   -0.14    0.58
   6  10   8    5.10    1.37
  -6  10  -8    3.51    1.08
   6 -10   8    5.21    1.21
   4  10   8    3.45    1.06
  -4  10  -8    1.87    0.84
   4 -10   8    3.19    0.92
   2  10   8    2.15    0.88
  -2  10  -8    3.28    1.05
   2 -10   8    5.27    1.23
   0  10   8    1.61    0.83
   0  10  -8    2.52    0.90
   0 -10   8    0.33    0.44
  -2  10   8   -0.33    0.54
   2  10  -8    0.22    0.42
  -2 -10   8    0.92    0.68
   4  10  -8    9.82    1.61
  -4 -10   8   10.74    1.51
  -4  10   8    7.75    1.55
  -6  10   8   -0.10    0.52
   6  10  -8    1.28    0.61
  -6 -10   8    1.57    0.68
  -8  10   8    0.62    0.57
  -8 -10   8    1.22    0.74
  -8 -10   8    0.53    0.61
 -10  10   8   -0.23    0.55
 -10 -10   8    1.16    0.69
 -10 -10   8    0.72    0.55
 -12  10   8    0.50    0.54
 -12 -10   8   -0.56    0.62
 -12 -10   8    0.85    0.54
 -14  10   8   -0.97    0.76
 -14 -10   8   -0.11    0.60
 -16  10   8    1.13    0.79
 -16 -10   8    0.11    0.58
 -18  10   8   -0.08    0.54
 -18  10   8    0.41    0.72
 -18 -10   8   -0.45    0.75
 -20  10   8    0.72    0.79
 -20  10   8   -0.18    0.62
   9 -11   8   -0.04    0.66
  -9  11  -8   -0.19    0.61
   9  11   8    0.65    0.76
   7 -11   8   -0.82    0.69
   7  11   8    0.71    0.74
  -7  11  -8    0.61    0.58
   5  11   8    0.81    0.68
  -5  11  -8    0.77    0.66
   5 -11   8    0.06    0.53
   3  11   8    2.67    0.97
  -3  11  -8    1.72    0.90
   3 -11   8    0.75    0.57
   1  11   8   -0.04    0.51
  -1  11  -8    1.60    0.76
   1 -11   8    0.68    0.60
  -1  11   8    0.66    0.75
   1  11  -8    0.51    0.62
  -1 -11   8    0.76    0.54
  -3  11   8    0.12    0.49
   3  11  -8    1.33    0.77
  -3 -11   8    0.09    0.49
  -5  11   8    5.82    1.42
   5  11  -8    9.67    1.60
  -5 -11   8   10.02    1.50
  -7  11   8    5.66    1.32
   7  11  -8    6.84    1.34
  -7 -11   8    7.95    1.35
  -9  11   8    3.03    1.11
  -9 -11   8    0.40    0.56
  -9 -11   8    1.97    0.77
 -11  11   8   -0.18    0.53
 -11 -11   8    0.39    0.62
 -11 -11   8    0.36    0.43
 -13  11   8    0.88    0.82
 -13 -11   8    0.26    0.54
 -15  11   8    1.03    0.81
 -15 -11   8    0.54    0.82
 -17  11   8    2.13    1.03
 -17 -11   8    4.69    1.27
 -19  11   8    0.49    0.72
   8 -12   8    0.32    0.52
   8  12   8    0.54    0.82
  -8  12  -8    0.96    0.64
   6 -12   8    1.10    0.83
   6  12   8    0.58    0.79
  -6  12  -8    1.97    0.83
   4 -12   8    0.46    0.72
   4  12   8   -0.61    0.69
  -4  12  -8    0.28    0.57
   2 -12   8    6.64    1.38
   2  12   8    6.77    1.59
  -2  12  -8    5.69    1.20
   0  12   8    0.74    0.83
   0  12  -8    0.07    0.51
   0 -12   8   -1.13    0.76
  -2  12   8   -1.07    0.77
   2  12  -8    0.37    0.50
  -2 -12   8    0.56    0.63
  -4  12   8    5.10    1.38
   4  12  -8    6.17    1.31
  -4 -12   8    6.13    1.22
  -6  12   8    0.93    0.81
   6  12  -8   -1.07    0.73
  -6 -12   8    1.11    0.73
  -8  12   8    0.95    0.78
   8  12  -8   -0.43    0.59
  -8 -12   8    1.47    0.72
 -10  12   8    0.30    0.53
 -10 -12   8   -0.92    0.74
 -10 -12   8   -0.14    0.43
 -12  12   8    0.62    0.52
 -12 -12   8    0.28    0.77
 -14  12   8    0.45    0.70
 -14 -12   8    0.39    0.60
 -16  12   8   -0.06    0.59
 -16 -12   8    0.01    0.68
 -18  12   8    0.17    0.62
   9  13   8   -0.28    0.71
   7  13   8    0.18    0.66
   5 -13   8    1.40    0.70
   5  13   8    2.25    1.05
  -5  13  -8    1.27    0.79
   3 -13   8   -0.34    0.57
   3  13   8    0.99    0.91
  -3  13  -8    0.57    0.71
   1 -13   8    3.94    1.16
   1  13   8    3.70    1.24
  -1  13  -8    4.12    1.20
  -1 -13   8    0.24    0.52
  -1  13   8   -0.06    0.62
   1  13  -8    0.15    0.50
  -3 -13   8    2.14    0.91
  -3  13   8   -0.06    0.79
   3  13  -8    1.68    0.87
  -5 -13   8    3.86    1.08
  -5  13   8    3.70    1.24
   5  13  -8    4.17    1.20
  -7 -13   8    1.28    0.78
  -7  13   8    0.04    0.56
   7  13  -8    0.88    0.68
  -9  13   8    2.33    0.94
  -9 -13   8    0.87    0.61
   9  13  -8    2.93    1.11
 -11  13   8   -0.63    0.68
 -11 -13   8    0.29    0.62
 -13  13   8    0.01    0.61
 -13 -13   8    0.92    0.78
 -15  13   8    0.16    0.73
 -15 -13   8    1.15    0.98
   8  14   8    2.08    1.12
   6  14   8   -0.80    0.67
   4 -14   8    0.64    0.57
   4  14   8   -0.17    0.76
  -4  14  -8    1.77    1.00
   2 -14   8    1.98    0.95
   2  14   8    0.97    0.86
  -2  14  -8    0.47    0.72
   0 -14   8    1.52    0.74
   0  14   8    1.68    0.88
   0  14  -8    1.08    0.67
  -2 -14   8   -0.69    0.57
  -2  14   8    0.54    0.68
   2  14  -8    1.10    0.79
  -4  14   8    1.06    0.72
  -4 -14   8    0.34    0.49
   4  14  -8    1.43    0.84
  -6  14   8    0.51    0.74
  -6 -14   8    0.02    0.47
   6  14  -8    0.03    0.55
  -8  14   8   -0.88    0.73
   8  14  -8    0.14    0.53
 -10  14   8   -1.24    0.86
  10  14  -8    1.10    0.77
 -12  14   8   -0.78    0.85
 -12 -14   8    1.00    0.89
   7  15   8    0.78    0.89
   5  15   8    1.69    1.08
   3  15   8    1.24    0.87
   3 -15   8    0.93    0.70
   1  15   8   -0.35    0.85
   1 -15   8    0.35    0.57
  -1  15  -8    1.02    0.70
  -1  15   8    0.13    0.60
  -1 -15   8    0.19    0.54
   1  15  -8    0.34    0.57
  -3  15   8    0.20    0.70
  -3 -15   8    1.16    0.66
   3  15  -8    0.74    0.77
  -5  15   8    0.95    0.95
  -5 -15   8    0.66    0.65
   5  15  -8    0.05    0.63
  -7  15   8    1.43    0.99
  -7 -15   8    0.08    0.56
   7  15  -8    1.83    0.94
  -9  15   8    1.00    0.88
   9  15  -8   -0.08    0.63
  11  15  -8    0.09    0.66
   4  16   8   -0.62    0.95
   2  16   8    0.65    0.87
   0  16   8   -0.44    0.68
   0 -16   8    0.35    0.58
  -2  16   8    2.05    1.09
  -2 -16   8    0.48    0.58
  -4  16   8    0.27    0.70
   4  16  -8    0.41    0.67
  -4 -16   8   -0.66    0.61
   6  16  -8    1.31    0.81
  -6 -16   8    1.02    0.74
  -8 -16   8   -0.01    0.65
  -3 -17   8    0.61    0.67
  -5 -17   8    0.23    0.67
  -7 -17   8   -0.01    0.63
  -4 -18   8    0.05    0.66
  12   0   9    0.79    0.87
  10   0   9    1.28    0.88
   8   0   9   -0.54    0.53
  -8   0  -9    0.30    0.45
   6   0   9    0.71    0.47
  -6   0  -9   -0.31    0.41
  -4   0  -9   -0.56    0.53
   4   0   9   -0.17    0.66
  -2   0  -9    0.00    0.41
   2   0   9    0.21    0.65
   0   0  -9   -0.34    0.38
   0   0   9    1.00    0.63
   2   0  -9   -0.07    0.44
  -2   0   9   -0.07    0.62
   4   0  -9    0.63    0.56
  -4   0   9   -0.15    0.55
  -6   0   9    0.35    0.54
  -6   0   9   -1.00    0.62
  -8   0   9   -0.72    0.60
  -8   0   9    0.27    0.49
 -10   0   9   -0.13    0.46
 -10   0   9    1.49    0.70
 -12   0   9   -0.28    0.60
 -12   0   9    0.88    0.71
 -14   0   9   -0.13    0.50
 -14   0   9   -0.12    0.50
 -16   0   9   -0.47    0.60
 -16   0   9    0.44    0.70
 -18   0   9   -0.22    0.64
 -18   0   9   -1.52    0.84
 -20   0   9   -1.06    0.92
  13   1   9   -0.20    0.70
  13  -1   9    0.31    0.62
  11   1   9    0.39    0.58
  11  -1   9    0.45    0.66
 -11   1  -9    0.95    0.75
   9   1   9    7.23    1.47
   9  -1   9    5.55    1.40
  -9   1  -9    4.82    1.08
   7   1   9    3.63    1.11
   7  -1   9    3.47    1.17
  -7   1  -9    2.04    0.74
  -7  -1  -9    2.06    0.73
   5  -1   9    0.97    0.68
  -5   1  -9    0.89    0.59
  -5  -1  -9    0.12    0.46
   5   1   9    2.05    0.94
   3  -1   9    0.42    0.65
  -3   1  -9    0.61    0.50
  -3  -1  -9    0.11    0.40
   3   1   9    1.88    0.94
  -1   1  -9    0.24    0.36
  -1  -1  -9   -0.34    0.44
   1   1   9   -0.28    0.62
   1  -1   9    0.63    0.63
   1   1  -9    0.40    0.42
   1  -1  -9    0.64    0.44
  -1   1   9    1.23    0.80
  -1  -1   9    0.23    0.61
   3  -1  -9    0.35    0.42
   3   1  -9    0.27    0.45
  -3   1   9    0.97    0.62
  -3  -1   9    0.90    0.56
  -5   1   9   -0.49    0.53
  -5   1   9    0.41    0.55
  -5  -1   9   -0.22    0.48
  -7   1   9    0.28    0.41
  -7  -1   9    0.32    0.44
  -7  -1   9   -0.02    0.45
  -9   1   9    6.45    1.11
  -9  -1   9    5.66    1.17
  -9   1   9    8.49    1.52
  -9  -1   9    8.09    1.41
 -11   1   9    0.21    0.51
 -11  -1   9   -0.06    0.43
 -11   1   9    0.16    0.51
 -11  -1   9    0.46    0.48
 -13   1   9    1.36    0.82
 -13  -1   9   -0.12    0.50
 -13   1   9    0.92    0.59
 -15   1   9   -0.16    0.48
 -15  -1   9   -0.17    0.53
 -15   1   9    0.00    0.56
 -15  -1   9    1.29    0.77
 -17   1   9   -0.37    0.50
 -17  -1   9    0.71    0.66
 -17   1   9    1.09    0.77
 -17  -1   9    1.11    0.66
 -19   1   9    0.84    0.83
 -19  -1   9    2.20    0.95
 -21   1   9    0.17    0.72
 -21  -1   9    0.84    0.90
  12   2   9    0.38    0.60
  12  -2   9    1.89    1.02
 -12   2  -9    0.50    0.67
  10   2   9   10.92    1.86
  10  -2   9   10.08    1.78
 -10   2  -9    7.18    1.31
   8   2   9   -0.52    0.72
   8  -2   9    1.35    0.88
  -8   2  -9    0.21    0.50
   6  -2   9    5.26    1.30
  -6   2  -9    3.04    0.84
   6   2   9    4.37    1.24
   4  -2   9    0.88    0.61
  -4   2  -9    0.49    0.57
  -4  -2  -9   -0.18    0.38
   4   2   9    0.34    0.62
   2  -2   9   -0.89    0.79
  -2   2  -9   -0.04    0.49
  -2  -2  -9    0.62    0.54
   2   2   9   -0.04    0.52
   0   2  -9    0.02    0.36
   0  -2  -9    1.11    0.50
   0  -2   9    0.30    0.53
   2  -2  -9    4.97    0.97
   2   2  -9    4.45    0.99
  -2   2   9    4.65    1.14
  -2  -2   9    5.68    1.24
   4  -2  -9    0.01    0.44
   4   2  -9    0.40    0.41
  -4   2   9    1.04    0.68
  -4  -2   9    1.22    0.72
  -6   2   9    0.52    0.49
  -6  -2   9    0.42    0.54
  -6   2   9    0.64    0.61
  -6  -2   9    0.51    0.57
  -8   2   9    0.78    0.48
  -8  -2   9    2.78    0.87
  -8   2   9    2.53    0.92
  -8  -2   9    0.05    0.45
 -10   2   9   14.47    1.99
 -10  -2   9   16.55    1.94
 -10   2   9   11.69    1.54
 -10  -2   9   12.69    1.65
 -12   2   9   -0.24    0.61
 -12  -2   9    0.78    0.51
 -12   2   9    0.72    0.65
 -12  -2   9    0.73    0.57
 -14   2   9    0.48    0.51
 -14  -2   9    0.71    0.46
 -14   2   9    0.45    0.53
 -14  -2   9   -0.09    0.45
 -16   2   9    0.57    0.57
 -16  -2   9    0.98    0.74
 -16   2   9    0.52    0.71
 -16  -2   9   -0.15    0.54
 -18   2   9    0.21    0.57
 -18  -2   9    1.16    0.87
 -18   2   9    0.49    0.57
 -20   2   9    0.10    0.65
 -20  -2   9    0.62    0.75
  13   3   9    0.70    0.74
 -13   3  -9   -0.91    0.73
  11   3   9    0.37    0.87
  11  -3   9   -1.13    0.83
 -11   3  -9   -0.22    0.66
   9  -3   9    2.69    1.06
  -9   3  -9    3.50    0.98
   7  -3   9    1.15    0.67
  -7   3  -9    0.78    0.53
   7   3   9    0.74    0.55
   5  -3   9    0.11    0.50
  -5   3  -9    0.12    0.58
   5   3   9   -0.05    0.56
   3  -3   9    1.54    0.83
  -3   3  -9    1.25    0.62
  -3  -3  -9    1.68    0.53
   3   3   9    0.41    0.68
   1  -3   9    5.98    1.38
  -1  -3  -9    6.67    1.04
  -1   3  -9    4.83    0.95
   1   3   9    5.75    1.27
  -1  -3   9   13.87    1.96
   1   3  -9   10.83    1.48
   1  -3  -9    9.44    1.23
  -1   3   9   12.10    1.81
   3  -3  -9    0.76    0.55
   3   3  -9    0.79    0.58
  -3   3   9    0.52    0.46
  -3  -3   9    0.88    0.68
  -5   3   9   -0.38    0.50
   5   3  -9   -0.27    0.47
  -5   3   9   -0.20    0.65
  -5  -3   9    0.54    0.48
  -7   3   9    0.04    0.44
  -7  -3   9    0.88    0.66
  -7   3   9   -0.28    0.59
  -7  -3   9   -0.22    0.48
  -9   3   9    1.24    0.59
  -9  -3   9    0.45    0.50
  -9   3   9    0.35    0.54
  -9  -3   9    0.37    0.57
 -11   3   9    4.18    0.94
 -11  -3   9    6.59    1.28
 -11   3   9    4.44    1.20
 -11  -3   9    4.17    1.06
 -13   3   9    1.21    0.75
 -13  -3   9    1.24    0.67
 -13   3   9    2.27    0.95
 -13  -3   9    1.34    0.71
 -15   3   9    0.29    0.49
 -15  -3   9   -0.15    0.57
 -15   3   9    0.34    0.50
 -15  -3   9   -0.28    0.47
 -17   3   9   -0.07    0.56
 -17  -3   9   -0.55    0.73
 -17   3   9   -0.20    0.56
 -19   3   9    0.67    0.70
 -19  -3   9    1.81    1.01
 -19   3   9   -0.29    0.60
 -21   3   9    0.53    0.73
  12   4   9   -0.44    0.66
 -12   4  -9   -0.22    0.56
  10   4   9   -0.45    0.64
  10  -4   9    0.59    0.72
 -10   4  -9    0.41    0.56
   8  -4   9   -0.88    0.74
  -8   4  -9    0.65    0.73
   8   4   9    0.28    0.56
   6  -4   9    4.34    1.27
  -6   4  -9    2.74    0.83
   6   4   9    4.47    1.25
   4  -4   9    0.13    0.44
  -4   4  -9   -0.10    0.40
   4   4   9   -0.13    0.58
   2  -4   9    1.01    0.62
  -2   4  -9   -0.58    0.43
   2   4   9   -0.07    0.64
   0  -4   9    0.22    0.44
   0   4  -9    0.59    0.49
   0  -4  -9    0.66    0.44
   0   4   9    0.75    0.76
  -2  -4   9    4.75    1.16
   2   4  -9    2.72    0.83
   2  -4  -9    4.16    0.86
  -2   4   9    4.03    1.10
  -4  -4   9    0.92    0.69
   4  -4  -9    0.05    0.34
   4   4  -9    0.06    0.49
  -4   4   9   -1.05    0.71
  -6   4   9   -0.06    0.36
  -6  -4   9    1.27    0.79
  -6   4   9    0.49    0.66
  -6  -4   9   -0.90    0.57
  -8   4   9    1.78    0.64
  -8  -4   9    2.34    0.76
  -8   4   9    2.43    1.00
  -8  -4   9    4.45    1.15
 -10   4   9    4.49    0.96
 -10  -4   9    2.10    0.77
 -10   4   9    3.83    1.08
 -10  -4   9    4.03    1.05
 -12   4   9    1.78    0.76
 -12  -4   9    0.83    0.66
 -12   4   9    3.18    0.99
 -12  -4   9    3.35    1.00
 -14   4   9    0.43    0.59
 -14  -4   9    0.19    0.60
 -14   4   9   -0.95    0.69
 -14  -4   9   -0.36    0.54
 -16   4   9    1.19    0.73
 -16  -4   9    0.79    0.64
 -16   4   9    0.47    0.53
 -16  -4   9    1.07    0.72
 -18   4   9    0.72    0.71
 -18  -4   9    0.64    0.71
 -18   4   9    0.13    0.59
 -20   4   9    0.69    0.65
 -20  -4   9    0.60    0.64
 -20   4   9    1.32    0.85
  13   5   9    1.33    1.07
  11   5   9    0.03    0.64
 -11   5  -9   -0.74    0.65
  -9   5  -9    0.48    0.56
   9  -5   9    0.25    0.60
   9   5   9    0.19    0.64
   7  -5   9   -0.45    0.58
  -7   5  -9    0.56    0.59
   7   5   9   -0.31    0.64
   5  -5   9    0.30    0.57
  -5   5  -9    0.73    0.64
   5   5   9   -0.12    0.72
   3  -5   9    6.67    1.35
  -3   5  -9    3.63    0.95
   3   5   9    6.42    1.34
   1  -5   9    0.94    0.61
  -1   5  -9    2.24    0.79
   1   5   9    1.54    0.82
  -1  -5   9    1.53    0.70
   1   5  -9    2.14    0.77
  -1   5   9    2.23    1.02
  -3  -5   9    1.17    0.50
   3  -5  -9    0.01    0.34
   3   5  -9    0.47    0.51
  -3   5   9   -0.17    0.53
  -5  -5   9    0.29    0.46
  -5   5   9    0.69    0.53
   5   5  -9    0.30    0.52
  -5   5   9    0.23    0.62
  -7  -5   9    0.04    0.46
  -7   5   9    0.12    0.42
  -7  -5   9    0.36    0.46
  -7   5   9    0.20    0.64
  -9   5   9    4.49    0.93
  -9  -5   9    6.66    1.25
  -9   5   9    5.59    1.35
 -11  -5   9    0.07    0.50
 -11   5   9    1.05    0.63
 -11  -5   9    0.65    0.63
 -11   5   9    0.52    0.50
 -13  -5   9    2.81    0.93
 -13   5   9    1.92    0.65
 -13  -5   9    1.29    0.79
 -13   5   9    2.25    1.01
 -15  -5   9    0.18    0.65
 -15   5   9   -0.08    0.53
 -15  -5   9    1.53    0.96
 -15   5   9   -0.48    0.69
 -17   5   9    0.09    0.54
 -17  -5   9    0.39    0.64
 -17   5   9    0.24    0.61
 -19   5   9   -0.03    0.53
 -19  -5   9    0.95    0.94
 -19   5   9   -0.53    0.65
 -21   5   9    0.73    0.76
  12   6   9    0.43    0.72
 -10   6  -9   -0.28    0.62
  10  -6   9    0.55    0.61
  10   6   9   -0.35    0.63
  -8   6  -9   -0.20    0.63
   8  -6   9    1.26    0.88
   8   6   9    1.24    0.88
  -6   6  -9    0.64    0.56
   6  -6   9    0.90    0.77
   6   6   9    1.56    0.88
   4  -6   9    1.81    0.88
  -4   6  -9    1.83    0.73
   4   6   9    0.60    0.56
   2  -6   9    0.66    0.49
  -2   6  -9    0.43    0.58
   2   6   9    0.69    0.63
   0  -6   9    0.11    0.54
   0   6  -9    0.26    0.42
   0   6   9    0.62    0.71
  -2  -6   9   -0.08    0.65
   2   6  -9   -0.27    0.60
  -2   6   9    0.46    0.64
  -4  -6   9    2.74    0.91
   4   6  -9    1.31    0.73
  -4   6   9    1.77    0.77
  -6  -6   9   -0.02    0.44
  -6   6   9   -0.17    0.46
   6   6  -9    0.13    0.40
  -8  -6   9    2.80    0.97
  -8   6   9    2.23    0.67
  -8  -6   9    2.08    0.86
  -8   6   9    1.90    0.90
 -10  -6   9    4.43    1.08
 -10   6   9    2.73    0.73
 -10  -6   9    3.10    0.98
 -10   6   9    2.80    1.02
 -12  -6   9    0.51    0.58
 -12   6   9    1.36    0.65
 -12  -6   9    1.44    0.83
 -12   6   9    2.21    0.89
 -14  -6   9    0.11    0.49
 -14   6   9    0.35    0.54
 -14  -6   9   -0.26    0.63
 -14   6   9   -0.48    0.54
 -16   6   9    0.63    0.58
 -16  -6   9    1.04    0.66
 -16   6   9    0.20    0.71
 -18   6   9   -0.07    0.55
 -18  -6   9   -0.16    0.61
 -18   6   9    0.84    0.83
 -20   6   9   -0.10    0.74
 -20   6   9    1.23    0.98
  11   7   9    0.80    0.88
  -9   7  -9    1.09    0.76
   9  -7   9    1.09    0.79
  -7   7  -9   -0.23    0.54
   7  -7   9    1.83    0.81
   7   7   9    0.80    0.71
  -5   7  -9    0.51    0.47
   5  -7   9    0.68    0.68
   5   7   9    1.51    0.90
  -3   7  -9   -0.74    0.64
   3  -7   9   -0.09    0.63
   3   7   9   -0.49    0.75
   1  -7   9    0.23    0.49
  -1   7  -9    0.44    0.48
   1   7   9   -0.31    0.65
  -1  -7   9   -0.04    0.68
   1   7  -9   -0.10    0.51
  -1   7   9   -0.62    0.70
  -3  -7   9    0.33    0.59
  -3   7   9   -0.11    0.58
   3   7  -9   -0.60    0.57
  -5  -7   9    3.53    1.05
  -5   7   9    2.88    1.06
   5   7  -9    2.55    0.92
  -7  -7   9    3.40    1.01
  -7   7   9    2.02    0.95
  -9  -7   9    0.74    0.61
  -9  -7   9   -0.35    0.63
  -9   7   9   -0.57    0.55
 -11  -7   9    0.34    0.57
 -11  -7   9    1.25    0.82
 -13   7   9    1.66    0.72
 -13  -7   9    0.66    0.68
 -13   7   9    1.17    0.81
 -13  -7   9    0.82    0.69
 -15   7   9    0.79    0.62
 -15  -7   9   -0.02    0.77
 -15   7   9    1.13    0.74
 -17   7   9   -0.58    0.75
 -17  -7   9   -0.01    0.67
 -17   7   9   -1.22    0.78
 -19   7   9   -0.39    0.65
 -19   7   9    0.62    0.72
 -21   7   9    0.43    0.70
 -21   7   9    0.54    0.78
  10   8   9   -0.05    0.63
  -8   8  -9    2.07    1.02
   8   8   9    3.26    1.09
   8  -8   9    3.62    1.08
  -6   8  -9    0.15    0.51
   6   8   9    0.51    0.78
   6  -8   9    0.42    0.59
  -4   8  -9    0.75    0.65
   4   8   9    1.25    0.71
   4  -8   9   -0.99    0.70
  -2   8  -9    0.40    0.47
   2   8   9   -0.62    0.70
   2  -8   9   -0.21    0.48
   0   8   9    0.30    0.66
   0   8  -9    0.56    0.59
   0  -8   9    0.31    0.60
  -2   8   9    1.68    0.80
   2   8  -9    0.57    0.58
  -2  -8   9    1.58    0.73
  -4   8   9    0.84    0.73
   4   8  -9    1.13    0.75
  -4  -8   9    1.23    0.68
  -6   8   9   -0.43    0.63
   6   8  -9    0.42    0.61
  -6  -8   9   -0.62    0.62
  -8   8   9    2.99    1.10
  -8  -8   9    2.62    0.95
  -8  -8   9    4.93    1.22
 -10   8   9   -0.10    0.63
 -10  -8   9    0.62    0.49
 -12   8   9    0.58    0.68
 -12  -8   9    0.61    0.61
 -12  -8   9    0.96    0.70
 -14   8   9    1.63    0.91
 -14  -8   9    0.89    0.76
 -16   8   9   -0.02    0.59
 -16  -8   9    0.73    0.79
 -18   8   9    0.55    0.68
 -18   8   9   -0.08    0.63
 -20   8   9    0.70    0.83
 -20   8   9    0.60    0.77
   9   9   9   -0.77    0.87
  -7   9  -9    1.72    0.85
   7   9   9    0.24    0.58
   7  -9   9    0.06    0.59
  -5   9  -9    0.80    0.58
   5   9   9    1.68    0.88
   5  -9   9    0.88    0.54
  -3   9  -9    0.12    0.47
   3   9   9    0.61    0.92
   3  -9   9    1.68    0.81
   1   9   9    1.32    0.85
  -1   9  -9    0.44    0.61
   1  -9   9    1.17    0.77
  -1   9   9   -0.66    0.69
   1   9  -9   -0.80    0.66
  -1  -9   9    0.98    0.74
  -3   9   9    1.00    0.86
   3   9  -9    0.11    0.49
  -3  -9   9    0.95    0.66
  -5   9   9    1.51    0.89
   5   9  -9    0.93    0.59
  -5  -9   9    1.30    0.74
  -7   9   9    3.72    1.22
   7   9  -9    4.36    1.13
  -7  -9   9    5.03    1.19
  -9   9   9    0.62    0.57
  -9  -9   9   -0.90    0.66
  -9  -9   9    0.67    0.66
 -11   9   9   -0.05    0.51
 -11  -9   9    1.45    0.93
 -11  -9   9    0.24    0.54
 -13   9   9    0.00    0.59
 -13  -9   9    0.90    0.68
 -15   9   9   -0.72    0.78
 -15  -9   9   -0.99    0.96
 -17   9   9    0.18    0.80
 -19   9   9    0.66    0.74
   8  10   9    1.28    0.83
  -6  10  -9    0.55    0.68
   6  10   9    0.57    0.71
   6 -10   9    1.06    0.74
  -4  10  -9    0.82    0.51
   4  10   9    0.04    0.66
   4 -10   9    1.26    0.83
   2  10   9   -0.39    0.77
  -2  10  -9    0.07    0.47
   2 -10   9   -0.13    0.57
   0  10   9    0.88    0.66
   0  10  -9   -0.20    0.63
   0 -10   9    0.01    0.48
  -2  10   9    0.22    0.54
   2  10  -9    2.27    0.87
  -2 -10   9    0.53    0.78
  -4  10   9   -0.21    0.74
   4  10  -9   -0.18    0.60
  -4 -10   9    1.55    0.82
  -6  10   9    3.61    1.33
   6  10  -9    2.46    1.00
  -6 -10   9    3.75    1.05
  -8  10   9    0.39    0.70
   8  10  -9   -0.52    0.52
  -8 -10   9    0.70    0.69
 -10  10   9   -0.30    0.55
 -10 -10   9    1.12    0.73
 -10 -10   9    1.62    0.77
 -12  10   9   -0.24    0.58
 -12 -10   9   -0.58    0.85
 -12 -10   9    1.26    0.70
 -14  10   9   -0.40    0.66
 -14 -10   9    0.03    0.75
 -16  10   9   -0.78    0.69
 -18  10   9    1.34    0.96
   9  11   9   -0.27    0.66
   7  11   9    0.35    0.83
  -5  11  -9    0.03    0.55
   5  11   9   -0.15    0.64
  -3  11  -9    8.67    1.71
   3  11   9    7.82    1.65
   3 -11   9    6.30    1.41
   1  11   9    0.79    0.90
  -1  11  -9    0.77    0.67
   1 -11   9    1.13    0.77
  -1  11   9   -0.95    0.78
   1  11  -9    0.27    0.56
  -1 -11   9   -0.68    0.71
  -3  11   9    3.30    1.16
   3  11  -9    4.53    1.12
  -3 -11   9    6.19    1.34
  -5  11   9    1.13    0.86
   5  11  -9    1.06    0.66
  -5 -11   9    1.72    0.81
  -7  11   9   -0.27    0.55
   7  11  -9   -0.76    0.71
  -7 -11   9    1.17    0.68
  -9  11   9    0.51    0.71
   9  11  -9    1.17    0.77
  -9 -11   9    0.00    0.50
 -11  11   9   -1.71    1.05
 -11 -11   9    0.17    0.75
 -11 -11   9    0.39    0.58
 -13  11   9    0.70    0.59
 -13 -11   9    0.31    0.71
 -15  11   9    1.51    0.95
   6  12   9    1.67    0.86
   4  12   9    0.33    0.75
   2  12   9   -0.33    0.69
  -2  12  -9    0.50    0.64
   2 -12   9    0.85    0.74
   0  12   9   -0.12    0.67
   0  12  -9    0.10    0.52
   0 -12   9    0.59    0.69
  -2  12   9    0.42    0.81
   2  12  -9   -0.68    0.81
  -2 -12   9    1.77    0.83
  -4  12   9    1.70    0.82
   4  12  -9    0.38    0.55
  -4 -12   9    1.45    0.76
  -6  12   9    1.53    1.06
   6  12  -9    0.48    0.67
  -6 -12   9    0.94    0.70
  -8  12   9    1.05    0.76
   8  12  -9    0.13    0.57
  -8 -12   9   -0.16    0.59
 -10  12   9    0.39    0.72
  10  12  -9    2.45    1.15
 -10 -12   9    0.74    0.65
 -12  12   9    0.43    0.82
 -12 -12   9    0.06    0.73
   3  13   9    2.39    1.07
   1 -13   9    0.52    0.54
   1  13   9    0.28    0.81
  -1 -13   9   -0.03    0.60
  -1  13   9    0.06    0.73
   1  13  -9   -0.17    0.62
  -3 -13   9    2.94    1.02
  -3  13   9    3.20    1.24
   3  13  -9    2.61    1.04
  -5 -13   9    1.66    0.78
  -5  13   9    2.26    1.12
   5  13  -9    3.14    1.09
  -7 -13   9    0.36    0.62
  -7  13   9    0.50    0.66
   7  13  -9   -0.60    0.82
  -9 -13   9   -0.92    0.80
  -9  13   9   -0.87    0.91
   9  13  -9    0.34    0.82
  -2 -14   9   -0.89    0.85
  -4 -14   9    0.44    0.55
  -6 -14   9   -1.36    0.82
  -8 -14   9   -0.50    0.65
  -3 -15   9    0.09    0.57
  -5 -15   9    0.63    0.75
  -7 -15   9    1.04    0.75
  -6 -16   9   -0.21    0.70
   6   0  10    0.27    0.63
   4   0  10   -0.31    0.65
  -4   0 -10    0.76    0.51
  -2   0 -10    0.50    0.63
   2   0  10    1.03    0.74
   0   0 -10    1.33    0.78
   0   0  10    1.29    0.74
   2   0 -10    0.61    0.59
  -2   0  10   -0.04    0.70
   4   0 -10    0.01    0.49
  -4   0  10    0.16    0.49
   6   0 -10   -0.50    0.60
  -6   0  10    0.54    0.55
  -8   0  10    3.76    0.98
  -8   0  10    5.08    1.24
 -10   0  10    0.29    0.52
 -10   0  10    0.35    0.50
 -12   0  10    2.01    0.85
 -12   0  10    2.11    0.93
 -14   0  10    0.23    0.71
 -14   0  10    0.16    0.60
 -16   0  10    1.03    0.73
 -16   0  10    2.29    1.05
 -18   0  10    0.29    0.74
   7   1  10    0.87    0.86
   7  -1  10    0.42    0.61
  -7   1 -10    0.59    0.65
   5   1  10   -0.23    0.69
   5  -1  10    0.70    0.75
  -5   1 -10    0.40    0.54
   3  -1  10    0.10    0.61
  -3   1 -10   -0.21    0.48
  -3  -1 -10    0.59    0.52
   3   1  10   -0.25    0.61
  -1   1 -10    0.86    0.52
  -1  -1 -10    0.21    0.44
   1   1  10    0.59    0.79
   1  -1  10    0.53    0.76
   1   1 -10    1.05    0.65
   1  -1 -10    0.52    0.47
  -1   1  10    2.63    1.09
  -1  -1  10    0.62    0.67
   3   1 -10    0.56    0.58
   3  -1 -10   -0.52    0.56
  -3   1  10   -1.28    0.72
  -3  -1  10    0.94    0.78
   5  -1 -10    0.56    0.52
   5   1 -10    0.43    0.46
  -5   1  10    0.70    0.62
  -5  -1  10    0.01    0.60
  -7   1  10   -0.63    0.61
  -7  -1  10    0.53    0.51
  -7   1  10    0.28    0.55
  -7  -1  10   -0.10    0.55
  -9   1  10    9.35    1.54
  -9  -1  10    9.20    1.48
  -9  -1  10    8.45    1.58
  -9   1  10   11.23    1.82
 -11   1  10    0.15    0.56
 -11  -1  10    1.26    0.75
 -11   1  10   -0.25    0.56
 -13   1  10    0.09    0.53
 -13  -1  10   -0.38    0.68
 -13   1  10    0.33    0.74
 -13  -1  10   -0.57    0.70
 -15   1  10   -0.03    0.57
 -15  -1  10   -0.97    0.81
 -15   1  10    0.07    0.59
 -15  -1  10    0.83    0.76
 -17   1  10    0.70    0.78
 -17  -1  10    1.42    1.02
 -17   1  10    0.20    0.61
 -17  -1  10    0.50    0.68
 -19   1  10    1.70    1.02
   8   2  10    0.86    0.83
  -8   2 -10    1.74    0.84
   6   2  10    1.21    0.82
   6  -2  10    2.35    1.13
  -6   2 -10    0.46    0.66
   4  -2  10    0.70    0.79
  -4   2 -10    0.38    0.50
   4   2  10    0.13    0.65
   2  -2  10    2.67    1.04
  -2   2 -10    1.54    0.72
   2   2  10    0.25    0.67
   0  -2  10    2.01    0.97
   0   2 -10    1.44    0.83
   0  -2 -10    1.09    0.49
   0   2  10    3.19    1.21
   2   2 -10    0.19    0.43
   2  -2 -10    1.14    0.67
  -2   2  10    2.26    1.08
  -2  -2  10    1.95    0.85
   4  -2 -10    0.23    0.40
   4   2 -10    1.64    0.74
  -4   2  10    1.06    0.79
  -4  -2  10    0.09    0.55
   6   2 -10    0.00    0.49
  -6   2  10    0.15    0.54
  -6  -2  10    0.07    0.63
  -8   2  10    2.57    0.87
  -8  -2  10    2.07    0.85
  -8   2  10    2.24    1.05
  -8  -2  10    5.20    1.23
 -10   2  10    0.55    0.60
 -10  -2  10    0.99    0.62
 -10   2  10    0.50    0.54
 -10  -2  10    0.36    0.69
 -12   2  10   -0.72    0.66
 -12  -2  10    0.81    0.53
 -12   2  10    0.87    0.76
 -12  -2  10    0.86    0.73
 -14   2  10    0.11    0.51
 -14  -2  10   -0.62    0.64
 -14   2  10    0.59    0.67
 -14  -2  10    0.05    0.58
 -16   2  10    0.35    0.66
 -16  -2  10    0.61    0.72
 -16   2  10    0.12    0.69
 -16  -2  10   -0.07    0.57
 -18   2  10    2.25    1.10
 -18  -2  10    1.67    0.97
 -18   2  10   -0.12    0.70
  -9   3 -10    1.18    0.81
   7   3  10    0.45    0.91
  -7   3 -10    1.43    0.84
   5  -3  10    0.41    0.60
  -5   3 -10   -0.07    0.49
   5   3  10   -0.95    0.90
   3  -3  10    0.71    0.58
  -3   3 -10   -0.04    0.52
   3   3  10    0.64    0.70
   1  -3  10    0.37    0.56
  -1   3 -10    1.83    0.74
   1   3  10    1.26    0.88
  -1  -3  10    2.56    0.90
   1   3 -10    1.59    0.69
  -1   3  10    1.71    0.79
  -3  -3  10    1.08    0.76
   3   3 -10    0.11    0.52
   3  -3 -10    0.61    0.59
  -3   3  10    0.10    0.52
   5  -3 -10    0.59    0.61
   5   3 -10   -0.30    0.52
  -5   3  10    1.46    0.85
  -5  -3  10    1.32    0.79
  -7   3  10    3.57    0.99
  -7   3  10    5.63    1.39
  -7  -3  10    5.99    1.41
  -9   3  10    2.80    0.86
  -9  -3  10    1.91    0.82
  -9   3  10    5.37    1.33
  -9  -3  10    3.47    1.05
 -11   3  10   -0.31    0.66
 -11  -3  10    0.72    0.59
 -11   3  10    0.78    0.75
 -11  -3  10    1.60    0.93
 -13   3  10    0.97    0.68
 -13  -3  10    0.91    0.72
 -13   3  10   -0.27    0.62
 -13  -3  10   -0.79    0.80
 -15   3  10    1.19    0.92
 -15  -3  10    0.33    0.57
 -15   3  10   -1.32    0.89
 -15  -3  10   -0.36    0.65
 -17   3  10    1.54    0.92
 -17  -3  10    0.66    0.76
 -17   3  10   -0.05    0.67
 -19   3  10    2.21    1.07
 -10   4 -10    0.35    0.71
  -8   4 -10    0.99    0.80
   6  -4  10   -0.52    0.72
  -6   4 -10    0.98    0.62
   6   4  10    0.83    0.76
   4  -4  10    1.71    1.02
  -4   4 -10    0.32    0.64
   4   4  10   -0.38    0.60
   2  -4  10    0.53    0.67
  -2   4 -10    0.82    0.57
   2   4  10    2.03    0.97
   0  -4  10    3.09    1.03
   0   4 -10    1.87    0.83
   0   4  10    4.78    1.31
  -2  -4  10    0.98    0.78
   2   4 -10   -0.59    0.63
  -2   4  10    1.25    0.87
  -4  -4  10    0.94    0.66
   4   4 -10    1.09    0.76
  -4   4  10   -0.12    0.56
  -6  -4  10    0.13    0.59
   6   4 -10    0.62    0.67
  -6   4  10    0.02    0.59
  -8  -4  10    0.68    0.61
  -8   4  10    0.72    0.54
  -8  -4  10    1.43    0.78
  -8   4  10    1.94    0.97
 -10   4  10    0.94    0.51
 -10  -4  10    0.66    0.66
 -10   4  10    1.18    0.90
 -10  -4  10    1.05    0.73
 -12   4  10    0.99    0.73
 -12  -4  10    0.78    0.60
 -12   4  10    1.26    0.85
 -12  -4  10    2.28    0.98
 -14   4  10    0.76    0.55
 -14  -4  10   -0.04    0.57
 -14   4  10    0.81    0.75
 -14  -4  10    0.60    0.61
 -16   4  10    0.61    0.71
 -16  -4  10   -0.87    0.87
 -16   4  10   -0.59    0.75
 -18   4  10   -0.30    0.66
 -18   4  10   -0.41    0.75
  -9   5 -10    1.39    0.96
  -7   5 -10   -0.15    0.64
   7   5  10   -0.30    0.87
   5  -5  10    0.26    0.63
  -5   5 -10    0.74    0.71
   5   5  10    0.50    0.68
  -3   5 -10   -0.38    0.64
   3   5  10   -0.79    0.70
   1  -5  10    6.67    1.47
  -1   5 -10    4.74    1.15
   1   5  10    5.46    1.42
  -1  -5  10    0.04    0.64
   1   5 -10    0.49    0.66
  -1   5  10    0.72    0.94
  -3  -5  10    0.11    0.59
   3   5 -10    0.68    0.56
  -3   5  10    0.38    0.58
  -5  -5  10    1.55    0.87
   5   5 -10    0.19    0.64
  -5   5  10   -0.03    0.60
  -7  -5  10    1.01    0.71
   7   5 -10    0.20    0.50
  -7   5  10   -0.85    0.77
  -9  -5  10    1.72    0.83
  -9  -5  10   -0.75    0.74
  -9   5  10    0.09    0.69
 -11  -5  10    0.03    0.62
 -11  -5  10    1.49    0.94
 -11   5  10    1.06    0.79
 -13  -5  10    0.14    0.66
 -13   5  10    0.13    0.55
 -13  -5  10    0.07    0.63
 -13   5  10   -0.86    0.85
 -15   5  10    0.93    0.69
 -15  -5  10    1.42    0.91
 -15   5  10    0.34    0.63
 -17   5  10    0.48    0.70
 -17   5  10    1.22    0.86
 -19   5  10    1.41    0.92
 -19   5  10   -0.03    0.68
  -8   6 -10    0.40    0.66
  -6   6 -10   -0.21    0.55
   6   6  10   -0.38    0.74
   4  -6  10   -1.19    0.97
  -4   6 -10    0.09    0.51
   4   6  10   -0.44    0.72
   2  -6  10   -0.18    0.70
  -2   6 -10    0.79    0.58
   2   6  10   -0.63    0.82
   0  -6  10    0.97    0.65
   0   6 -10    0.49    0.71
   0   6  10    1.41    1.00
  -2  -6  10    0.10    0.50
   2   6 -10    0.59    0.74
  -2   6  10    1.20    0.82
  -4  -6  10    1.11    0.81
   4   6 -10    1.38    0.70
  -4   6  10    1.83    0.89
  -6  -6  10   -0.58    0.57
   6   6 -10   -0.38    0.58
  -6   6  10   -1.04    0.76
  -8  -6  10    1.94    0.97
   8   6 -10    2.17    0.92
  -8   6  10    0.99    0.85
 -10  -6  10    1.94    0.85
 -10  -6  10    1.51    0.86
 -10   6  10    1.96    0.94
 -12  -6  10    1.08    0.83
 -12  -6  10   -0.12    0.68
 -12   6  10   -0.49    0.68
 -14  -6  10    0.49    0.79
 -14  -6  10   -0.26    0.65
 -14   6  10    0.61    0.67
 -16   6  10    2.42    1.03
 -18   6  10    0.93    0.92
 -18   6  10    0.11    0.75
  -5   7 -10    0.90    0.73
   5   7  10    1.96    1.07
  -3   7 -10    0.84    0.65
   3  -7  10   -1.08    0.91
   3   7  10   -0.31    0.69
  -1   7 -10    0.15    0.69
   1  -7  10    0.54    0.66
   1   7  10    0.91    0.89
  -1  -7  10    0.92    0.82
   1   7 -10    0.90    0.67
  -1   7  10   -1.40    0.95
  -3  -7  10    1.01    0.75
   3   7 -10    0.83    0.67
  -3   7  10    1.07    0.93
  -5  -7  10    1.33    0.81
   5   7 -10   -0.34    0.54
  -5   7  10    2.83    1.06
  -7  -7  10    0.98    0.80
   7   7 -10    0.63    0.65
  -7   7  10    2.01    1.02
  -9  -7  10    1.03    0.78
  -9   7  10    1.93    1.03
 -11  -7  10    0.87    0.61
 -11  -7  10    0.92    0.63
 -11   7  10    0.92    0.81
 -13  -7  10    0.89    0.73
 -13  -7  10    0.28    0.70
 -13   7  10   -0.13    0.81
 -15   7  10   -1.30    0.83
 -17   7  10   -0.43    0.75
  -4   8 -10    1.84    0.95
   4   8  10   -0.56    0.88
  -2   8 -10    0.56    0.57
   2   8  10    1.15    1.03
   2  -8  10   -0.08    0.63
   0   8 -10    0.59    0.63
   0   8  10    0.24    0.64
   0  -8  10    0.78    0.67
   2   8 -10    0.76    0.71
  -2   8  10    0.99    0.89
  -2  -8  10    0.62    0.55
[truncated: 2,530,234 more chars]
